# Supplementary material for: Social support and self-efficacy during early adolescence: Dual impact of protective and promotive links to mental health and wellbeing
Source: PLOS Glob Public Health. 2024 Dec 31;4(12):e0003904. doi: 10.1371/journal.pgph.0003904 (PMC11687749; doi:10.1371/journal.pgph.0003904)
Supplement: S1 Data — (XLSX) [file pgph.0003904.s002.xlsx]

## Sheet: Sheet1
redcap_survey_identifier	age	sex	class	seq1	seq2	seq3	seq4	seq5	seq6	seq7	seq8	seq9	seq10	seq11	seq12	seq13	seq14	seq15	seq16	seq17	seq18	seq19	seq20	seq21	seq22	seq23	seq24	who1	who2	who3	who4	who5	mspss1	mspss2	mspss3	mspss4	mspss5	mspss6	mspss7	mspss8	mspss9	mspss10	mspss11	mspss12	lot1	lot2	lot3	lot4	lot5
	11	Male	5	Strongly agree	Strongly agree	Strongly agree	Strongly agree	Strongly agree	Somewhat agree	Somewhat disagree	Somewhat disagree	Strongly agree	Strongly agree	Strongly disagree	Strongly agree	Strongly disagree	Strongly agree	Strongly disagree	Strongly disagree	Strongly agree	Strongly agree	Strongly disagree	Strongly agree	Strongly disagree	Strongly agree	Strongly agree	Strongly disagree	Some of the time	At no time	All of the time	At no time	At no time	Very Strongly Disagree	Very Strongly Disagree	8	8	Very Strongly Disagree	Very Strongly Disagree	Very Strongly Disagree	8	Very Strongly Disagree	Very Strongly Disagree	8	Very Strongly Disagree	0	0	0	Somewhat agree	0
	11	Female	5	Neutral	Somewhat agree	Neutral	Neutral	Somewhat agree	Neutral	Somewhat agree	Neutral	Somewhat agree	Neutral	Somewhat disagree	Somewhat agree	Neutral	Somewhat agree	Neutral	Neutral	Neutral	Somewhat agree	Somewhat disagree	Strongly agree	Neutral	Neutral	Neutral	Somewhat disagree	Some of the time	Less than half of the time	Some of the time	Some of the time	Some of the time	Mildly Agree	Very Strongly Agree	Strongly Agree	Neutral	Very Strongly Agree	Strongly Agree	Strongly Agree	Neutral	Very Strongly Agree	Strongly Agree	Neutral	Very Strongly Agree	Somewhat disagree	Neither Agree nor Disagree	Somewhat disagree	Neither Agree nor Disagree	Neither Agree nor Disagree
	10	Female	5	Strongly agree	Strongly agree	Strongly agree	Strongly agree	Strongly agree	Somewhat agree	Strongly agree	Strongly agree	Strongly agree	Strongly agree	Neutral	Strongly agree	Strongly agree	Neutral	Strongly agree	Strongly agree	Strongly agree	Strongly agree	Strongly disagree	Strongly agree	Strongly agree	Strongly agree	Neutral	Strongly agree	Most of the time	All of the time	All of the time	All of the time	All of the time	Very Strongly Agree	Very Strongly Agree	Very Strongly Agree	Very Strongly Agree	Very Strongly Agree	Neutral	Strongly Agree	Very Strongly Agree	Very Strongly Agree	Very Strongly Agree	Very Strongly Agree	Mildly Agree	Somewhat agree	Somewhat agree	Complete disagree	Somewhat agree	Somewhat agree
	11	Female	6	Strongly agree	Somewhat disagree	Strongly agree	Somewhat disagree	Somewhat agree	Somewhat agree	Somewhat agree	Strongly agree	Somewhat agree	Strongly disagree	Strongly disagree	Strongly disagree	Neutral	Strongly agree	Strongly disagree	Strongly disagree	Somewhat agree	Strongly agree	Strongly agree	Somewhat agree	Strongly agree	Somewhat disagree	Strongly agree	Somewhat disagree	Most of the time	More than half the time	Some of the time	Most of the time	Some of the time	Very Strongly Agree	Very Strongly Agree	Strongly Agree	Very Strongly Agree	Strongly Agree	Strongly Agree	Strongly Agree	Very Strongly Agree	Strongly Agree	Strongly Agree	Very Strongly Agree	Strongly Agree	Complete disagree	Complete disagree	Neither Agree nor Disagree	Somewhat disagree	Somewhat agree
	12	Male	6	Somewhat agree	Neutral	Strongly agree	Strongly agree	Strongly agree	Strongly agree	Strongly agree	Strongly agree	Somewhat agree	Somewhat agree	Neutral	Somewhat agree	Somewhat disagree	Somewhat agree	Strongly agree	Somewhat agree	Strongly agree	Somewhat agree	Strongly agree	Somewhat agree	Neutral	Strongly agree	Strongly agree	Neutral	Some of the time	Some of the time	More than half the time	At no time	At no time	Very Strongly Agree	Very Strongly Agree	Very Strongly Agree	Strongly Agree	Very Strongly Agree	Neutral	Mildly Disagree	Very Strongly Agree	Very Strongly Agree	Very Strongly Agree	Very Strongly Agree	Very Strongly Agree	Somewhat disagree	Somewhat agree	Complete disagree	Neither Agree nor Disagree	Somewhat agree
	12	Female	6	Strongly agree	Strongly agree	Strongly agree	Strongly agree	Strongly agree	Strongly agree	Somewhat agree	Strongly agree	Strongly agree	Somewhat disagree	Somewhat agree	Somewhat agree	Strongly agree	Strongly agree	Somewhat agree	Somewhat disagree	Strongly agree	Somewhat agree	Somewhat agree	Strongly agree	Strongly agree	Somewhat agree	Strongly agree	Strongly agree	All of the time	Most of the time	Less than half of the time	All of the time	All of the time	Very Strongly Agree	Very Strongly Agree	Very Strongly Agree	Very Strongly Agree	Very Strongly Agree	Strongly Agree	Strongly Agree	Very Strongly Agree	Very Strongly Agree	Very Strongly Agree	Very Strongly Agree	Very Strongly Agree	Somewhat agree	Neither Agree nor Disagree	Complete disagree	Somewhat agree	Somewhat agree
	11	Male	7	Strongly agree	Strongly agree	Strongly agree	Strongly agree	Strongly agree	Neutral	Strongly agree	Neutral	Strongly agree	Strongly agree	Strongly agree	Strongly agree	Strongly agree	Strongly agree	Strongly agree	Strongly agree	Strongly agree	Strongly agree	Neutral	Strongly agree	Strongly agree	Neutral	Strongly agree	Neutral	Some of the time	Some of the time	Some of the time	Most of the time	At no time	Strongly Agree	Very Strongly Agree	Very Strongly Agree	Very Strongly Agree	Very Strongly Agree	Strongly Agree	Very Strongly Agree	Very Strongly Agree	Strongly Agree	Very Strongly Agree	Very Strongly Agree	Strongly Agree	Neither Agree nor Disagree	Neither Agree nor Disagree	Complete disagree	Somewhat agree	Neither Agree nor Disagree
	13	Female	8	Somewhat agree	Strongly agree	Strongly agree	Strongly agree	Strongly agree	Strongly agree	Strongly agree	Strongly agree	Strongly agree	Strongly agree	Strongly agree	Strongly agree	Strongly agree	Somewhat agree	Strongly agree	Somewhat agree	Somewhat agree	Neutral	Strongly disagree	Strongly agree	Somewhat agree	Strongly agree	Strongly agree	Somewhat agree	Most of the time	Less than half of the time	More than half the time	Most of the time	All of the time	Very Strongly Agree	Very Strongly Agree	Very Strongly Agree	Very Strongly Agree	Very Strongly Agree	Strongly Agree	Very Strongly Agree	Strongly Agree	Very Strongly Agree	Very Strongly Agree	Strongly Agree	Very Strongly Agree	Neither Agree nor Disagree	Somewhat disagree	Somewhat disagree	Neither Agree nor Disagree	Neither Agree nor Disagree
	14	Female	8	Strongly agree	Strongly agree	Strongly agree	Strongly agree	Strongly agree	Somewhat agree	Somewhat agree	Strongly agree	Strongly agree	Strongly agree	Strongly agree	Strongly agree	Strongly agree	Strongly agree	Somewhat agree	Strongly agree	Strongly agree	Strongly agree	Strongly agree	Strongly agree	Strongly agree	Strongly agree	Strongly agree	Strongly agree	Some of the time	Most of the time	More than half the time	All of the time	Less than half of the time	Very Strongly Agree	Very Strongly Agree	Very Strongly Agree	Very Strongly Agree	Very Strongly Agree	Very Strongly Agree	Strongly Agree	Strongly Agree	Very Strongly Agree	Strongly Agree	Very Strongly Agree	Very Strongly Agree	Neither Agree nor Disagree	Complete disagree	Complete disagree	Somewhat agree	Somewhat agree
	14	Female	8	Neutral	Somewhat agree	Strongly agree	Neutral	Somewhat agree	Somewhat agree	Neutral	Strongly agree	Strongly disagree	Strongly agree	Somewhat disagree	Somewhat agree	Strongly disagree	Strongly disagree	Somewhat disagree	Strongly disagree	Neutral	Somewhat disagree	Strongly disagree	Strongly disagree	Neutral	Somewhat agree	Somewhat disagree	Neutral	Some of the time	Less than half of the time	Some of the time	More than half the time	More than half the time	Very Strongly Disagree	Mildly Disagree	Very Strongly Agree	Strongly Agree	Mildly Disagree	Mildly Disagree	Strongly Disagree	Neutral	Strongly Disagree	Strongly Disagree	Very Strongly Agree	Strongly Disagree	Somewhat disagree	0	Somewhat agree	Somewhat agree	Complete disagree
	14	Male	8	Neutral	Strongly agree	Strongly agree	Strongly agree	Strongly agree	Somewhat disagree	Neutral	Neutral	Somewhat agree	Somewhat disagree	Somewhat agree	Strongly agree	Somewhat disagree	Neutral	Strongly disagree	Strongly disagree	Somewhat agree	Strongly agree	Neutral	Somewhat agree	Strongly agree	Neutral	Neutral	Somewhat disagree	Most of the time	More than half the time	Most of the time	Less than half of the time	At no time	Strongly Agree	Neutral	Neutral	Neutral	Strongly Agree	Very Strongly Agree	Mildly Agree	Strongly Disagree	Very Strongly Agree	Very Strongly Disagree	Neutral	Very Strongly Agree	Somewhat agree	Complete disagree	Somewhat disagree	0	Somewhat agree
	14	Female	8	Strongly agree	Strongly disagree	Strongly agree	Strongly agree	Neutral	Strongly agree	Strongly agree	Strongly agree	Strongly disagree	Strongly disagree	Strongly agree	Strongly agree	Strongly agree	Strongly agree	Neutral	Strongly agree	Somewhat disagree	Strongly agree	Strongly disagree	Strongly agree	Strongly disagree	Strongly disagree	Strongly agree	Strongly disagree	All of the time	At no time	At no time	At no time	All of the time	Very Strongly Agree	Very Strongly Agree	Very Strongly Agree	Very Strongly Agree	Very Strongly Agree	Very Strongly Agree	Very Strongly Agree	Very Strongly Agree	Very Strongly Agree	Very Strongly Agree	Very Strongly Agree	Very Strongly Agree	Complete disagree	Somewhat agree	0	Somewhat agree	Somewhat agree
	11	Female	8	Somewhat disagree	Somewhat agree	Strongly agree	Strongly agree	Strongly agree	Strongly agree	Somewhat agree	Strongly agree	Somewhat disagree	Neutral	Somewhat disagree	Somewhat disagree	Strongly agree	Neutral	Somewhat disagree	Strongly agree	Somewhat disagree	Neutral	Somewhat disagree	Neutral	Strongly disagree	Somewhat disagree	Somewhat agree	Strongly disagree	Some of the time	Less than half of the time	Most of the time	Less than half of the time	At no time	Mildly Agree	Neutral	Strongly Agree	Very Strongly Agree	Mildly Disagree	Neutral	Mildly Agree	Mildly Agree	Strongly Agree	Neutral	Very Strongly Agree	Strongly Disagree	Somewhat disagree	Neither Agree nor Disagree	0	Complete disagree	Neither Agree nor Disagree
	13	Female	8	Strongly agree	Strongly disagree	Neutral	Neutral	Neutral	Strongly agree	Strongly agree	Strongly agree	Neutral	Strongly disagree	Strongly disagree	Strongly disagree	Strongly disagree	Strongly agree	Strongly disagree	Strongly disagree	Neutral	Strongly agree	Somewhat agree	Somewhat agree	Strongly disagree	Somewhat agree	Strongly disagree	Somewhat agree	Some of the time	Less than half of the time	Some of the time	More than half the time	Some of the time	Neutral	Very Strongly Agree	Very Strongly Disagree	Strongly Disagree	Strongly Agree	Very Strongly Agree	Very Strongly Agree	Very Strongly Disagree	Strongly Agree	Strongly Agree	Mildly Disagree	Very Strongly Agree	Somewhat disagree	Complete disagree	0	Neither Agree nor Disagree	Somewhat agree
	14	Female	9	Neutral	Somewhat agree	Strongly agree	Strongly agree	Neutral	Neutral	Neutral	Somewhat agree	Somewhat agree	Strongly agree	Neutral	Neutral	Somewhat agree	Somewhat agree	Neutral	Somewhat agree	Neutral	Strongly agree	Somewhat disagree	Strongly agree	Strongly agree	Somewhat agree	Neutral	Neutral	Some of the time	At no time	Less than half of the time	Some of the time	Some of the time	Strongly Agree	Strongly Agree	Strongly Agree	Very Strongly Agree	Mildly Agree	Strongly Agree	Mildly Agree	Neutral	Mildly Agree	Strongly Agree	Neutral	Neutral	Somewhat disagree	0	Somewhat disagree	Neither Agree nor Disagree	Neither Agree nor Disagree
	14	Female	9	Strongly agree	Neutral	Strongly agree	Strongly agree	Neutral	Neutral	Somewhat agree	Strongly agree	Strongly agree	Strongly disagree	Neutral	Somewhat disagree	Somewhat disagree	Strongly agree	Strongly agree	Strongly agree	Somewhat agree	Strongly agree	Somewhat agree	Strongly agree	Strongly agree	Strongly agree	Strongly agree	Somewhat disagree	Less than half of the time	At no time	More than half the time	Some of the time	At no time	Very Strongly Agree	Very Strongly Agree	Mildly Agree	Strongly Agree	Very Strongly Agree	Strongly Agree	Very Strongly Agree	Very Strongly Agree	Very Strongly Agree	Neutral	Mildly Agree	Strongly Agree	Complete disagree	Somewhat disagree	Neither Agree nor Disagree	Neither Agree nor Disagree	Somewhat agree
	14	Female	9	Strongly agree	Somewhat agree	Neutral	Somewhat disagree	Neutral	Strongly agree	Somewhat agree	Strongly agree	Strongly agree	Neutral	Strongly agree	Somewhat agree	Neutral	Neutral	Somewhat agree	Neutral	Somewhat agree	Neutral	Somewhat disagree	Somewhat agree	Strongly agree	Somewhat agree	Neutral	Somewhat agree	Some of the time	Less than half of the time	At no time	Some of the time	Some of the time	Neutral	Mildly Agree	Strongly Agree	Neutral	Very Strongly Agree	Mildly Disagree	Mildly Disagree	Very Strongly Agree	Strongly Agree	Neutral	Very Strongly Agree	Mildly Disagree	Neither Agree nor Disagree	Somewhat disagree	Complete disagree	Complete disagree	Neither Agree nor Disagree
	14	Female	9	Neutral	Neutral	Strongly agree	Strongly agree	Neutral	Neutral	Neutral	Somewhat agree	Somewhat agree	Strongly agree	Neutral	Neutral	Neutral	Neutral	Somewhat disagree	Neutral	Somewhat agree	Strongly agree	Neutral	Somewhat disagree	Neutral	Somewhat disagree	Neutral	Neutral	Less than half of the time	At no time	Less than half of the time	Some of the time	Some of the time	Strongly Agree	Mildly Agree	Strongly Agree	Strongly Agree	Very Strongly Agree	Neutral	Mildly Disagree	Mildly Agree	Mildly Disagree	Very Strongly Agree	Strongly Agree	Mildly Disagree	Neither Agree nor Disagree	Somewhat disagree	Somewhat disagree	Somewhat agree	Complete disagree
	14	Female	10	Strongly agree	Neutral	Somewhat agree	Neutral	Somewhat agree	Neutral	Somewhat disagree	Neutral	Neutral	Somewhat agree	Somewhat disagree	Somewhat disagree	Strongly agree	Strongly disagree	Somewhat agree	Neutral	Neutral	Strongly agree	Somewhat agree	Somewhat agree	Strongly agree	Somewhat agree	Somewhat agree	Strongly agree	More than half the time	More than half the time	Less than half of the time	Some of the time	Some of the time	Mildly Disagree	Mildly Agree	Neutral	Neutral	Neutral	Mildly Agree	Mildly Disagree	Strongly Disagree	Neutral	Neutral	Mildly Disagree	Strongly Disagree	Neither Agree nor Disagree	Complete disagree	Complete disagree	Neither Agree nor Disagree	Neither Agree nor Disagree
	11	Male	6	Strongly agree	Neutral	Strongly agree	Strongly agree	Strongly agree	Somewhat agree	Neutral	Somewhat disagree	Strongly disagree	Strongly disagree	Somewhat disagree	Somewhat agree	Strongly agree	Somewhat agree	Strongly agree	Neutral	Strongly disagree	Neutral	Neutral	Somewhat agree	Somewhat disagree	Strongly disagree	Strongly agree	Neutral	Some of the time	Some of the time	Some of the time	More than half the time	Less than half of the time	Neutral	Mildly Agree	Very Strongly Agree	Neutral	Neutral	Mildly Agree	Neutral	Very Strongly Agree	Mildly Disagree	Strongly Disagree	Very Strongly Agree	Mildly Disagree	Neither Agree nor Disagree	Somewhat disagree	Somewhat disagree	Somewhat agree	Somewhat disagree
	11	Female	6	Strongly agree	Somewhat disagree	Strongly disagree	Somewhat agree	Somewhat disagree	Somewhat agree	Somewhat agree	Strongly agree	Somewhat disagree	Somewhat agree	Strongly disagree	Somewhat disagree	Somewhat agree	Strongly agree	Strongly disagree	Somewhat disagree	Somewhat agree	Strongly agree	Neutral	Somewhat agree	Somewhat agree	Strongly disagree	Strongly agree	Somewhat disagree	Some of the time	More than half the time	Less than half of the time	Most of the time	Less than half of the time	Strongly Agree	Very Strongly Agree	Very Strongly Agree	Strongly Agree	Very Strongly Agree	Mildly Disagree	Mildly Disagree	Very Strongly Agree	Strongly Disagree	Very Strongly Disagree	Mildly Disagree	Mildly Disagree	Neither Agree nor Disagree	Complete disagree	Somewhat agree	Somewhat agree	Neither Agree nor Disagree
	12	Male	6	Strongly agree	Somewhat agree	Strongly agree	Neutral	Somewhat agree	Strongly agree	Somewhat agree	Strongly agree	Strongly agree	Strongly agree	Strongly agree	Strongly disagree	Strongly agree	Strongly agree	Somewhat agree	Strongly disagree	Strongly agree	Strongly agree	Somewhat agree	Strongly agree	Neutral	Strongly agree	Strongly agree	Strongly agree	Less than half of the time	Some of the time	Most of the time	Less than half of the time	Some of the time	Very Strongly Agree	Very Strongly Agree	Very Strongly Agree	Very Strongly Agree	Very Strongly Agree	Very Strongly Disagree	Very Strongly Disagree	Very Strongly Agree	Very Strongly Agree	Very Strongly Agree	Very Strongly Agree	Very Strongly Agree	Somewhat agree	Somewhat agree	0	Somewhat agree	Somewhat agree
	12	Female	6	Strongly agree	Neutral	Strongly agree	Strongly agree	Strongly agree	Somewhat agree	Somewhat agree	Neutral	Somewhat agree	Strongly agree	Strongly agree	Somewhat agree	Strongly agree	Somewhat agree	Somewhat agree	Neutral	Strongly agree	Somewhat agree	Strongly disagree	Somewhat agree	Somewhat agree	Somewhat agree	Strongly agree	Strongly agree	More than half the time	Most of the time	Less than half of the time	More than half the time	Less than half of the time	Strongly Agree	Neutral	Very Strongly Agree	Strongly Agree	Very Strongly Agree	Strongly Agree	Mildly Agree	Mildly Agree	Strongly Agree	Strongly Agree	Very Strongly Agree	Very Strongly Agree	Somewhat agree	Neither Agree nor Disagree	Somewhat disagree	Somewhat agree	Somewhat agree
	11	Male	6	Somewhat agree	Somewhat agree	Strongly agree	Strongly agree	Somewhat agree	Strongly agree	Strongly agree	Strongly agree	Somewhat agree	Neutral	Neutral	Strongly agree	Strongly agree	Strongly agree	Somewhat agree	Somewhat agree	Strongly agree	Strongly agree	Somewhat agree	Strongly agree	Strongly agree	Strongly agree	Strongly agree	Neutral	More than half the time	Some of the time	Less than half of the time	Less than half of the time	Some of the time	Very Strongly Agree	Strongly Agree	Very Strongly Agree	Strongly Agree	Very Strongly Agree	Mildly Agree	Mildly Agree	Very Strongly Agree	Very Strongly Agree	Very Strongly Agree	Very Strongly Agree	Strongly Agree	Somewhat disagree	Neither Agree nor Disagree	Complete disagree	Somewhat agree	Somewhat agree
	11	Female	6	Strongly agree	Somewhat disagree	Strongly agree	Somewhat agree	Strongly disagree	Strongly disagree	Somewhat agree	Neutral	Neutral	Somewhat agree	Strongly disagree	Strongly disagree	Neutral	Strongly agree	Neutral	Somewhat disagree	Neutral	Strongly agree	Strongly disagree	Somewhat disagree	Strongly agree	Strongly agree	Strongly agree	Somewhat agree	Some of the time	Some of the time	Most of the time	At no time	Less than half of the time	Strongly Agree	Very Strongly Agree	Strongly Agree	Neutral	Very Strongly Agree	Mildly Disagree	Strongly Disagree	Mildly Agree	Very Strongly Agree	Very Strongly Disagree	Very Strongly Disagree	Very Strongly Agree	Complete disagree	Complete disagree	Somewhat disagree	Neither Agree nor Disagree	Somewhat disagree
	12	Female	6	Strongly agree	Neutral	Strongly agree	Strongly agree	Somewhat agree	Somewhat agree	Somewhat agree	Neutral	Strongly agree	Strongly disagree	Somewhat disagree	Strongly agree	Somewhat agree	Neutral	Strongly disagree	Neutral	Somewhat agree	Strongly agree	Neutral	Somewhat disagree	Neutral	Strongly agree	Strongly agree	Somewhat agree	Most of the time	Less than half of the time	Most of the time	Some of the time	More than half the time	Strongly Agree	Very Strongly Agree	Very Strongly Agree	Strongly Agree	Very Strongly Agree	Strongly Agree	Mildly Agree	Very Strongly Agree	Very Strongly Agree	Strongly Agree	Very Strongly Agree	Very Strongly Agree	Neither Agree nor Disagree	Somewhat disagree	Somewhat disagree	Somewhat agree	Neither Agree nor Disagree
	12	Male	6	Somewhat agree	Strongly disagree	Strongly agree	Strongly disagree	Somewhat agree	Strongly disagree	Strongly agree	Somewhat agree	Strongly disagree	Strongly agree	Strongly disagree	Neutral	Strongly agree	Strongly agree	Strongly agree	Neutral	Strongly agree	Strongly disagree	Strongly disagree	Strongly disagree	Strongly agree	Strongly agree	Strongly agree	Strongly agree	Some of the time	Some of the time	At no time	At no time	At no time	Very Strongly Disagree	Mildly Agree	Mildly Disagree	Very Strongly Agree	Strongly Disagree	Very Strongly Disagree	Strongly Disagree	Very Strongly Agree	Neutral	Very Strongly Disagree	Neutral	Very Strongly Disagree	Neither Agree nor Disagree	Complete disagree	0	Somewhat agree	Neither Agree nor Disagree
	12	Female	6	Strongly agree	Somewhat agree	Strongly agree	Strongly agree	Strongly agree	Somewhat agree	Somewhat agree	Strongly agree	Strongly agree	Strongly agree	Somewhat agree	Somewhat agree	Strongly agree	Strongly agree	Somewhat agree	Strongly agree	Somewhat agree	Strongly agree	Somewhat disagree	Strongly agree	Somewhat agree	Strongly agree	Strongly agree	Somewhat disagree	Most of the time	Most of the time	More than half the time	Most of the time	All of the time	Very Strongly Agree	Very Strongly Agree	Very Strongly Agree	Very Strongly Agree	Very Strongly Agree	Very Strongly Agree	Very Strongly Agree	Very Strongly Agree	Very Strongly Agree	Very Strongly Agree	Very Strongly Agree	Very Strongly Agree	Somewhat agree	Neither Agree nor Disagree	0	Somewhat agree	Somewhat agree
	11	Male	6	Strongly agree	Neutral	Somewhat agree	Neutral	Neutral	Somewhat disagree	Neutral	Somewhat disagree	Somewhat agree	Somewhat agree	Neutral	Neutral	Neutral	Somewhat agree	Neutral	Somewhat disagree	Somewhat agree	Somewhat agree	Strongly disagree	Strongly agree	Neutral	Somewhat disagree	Somewhat agree	Somewhat agree	Less than half of the time	Some of the time	More than half the time	Some of the time	Most of the time	Very Strongly Agree	Neutral	Very Strongly Agree	Very Strongly Agree	Mildly Agree	Strongly Agree	Neutral	Strongly Agree	Strongly Agree	Neutral	Very Strongly Agree	Strongly Agree	Somewhat agree	Somewhat agree	Complete disagree	Somewhat agree	Neither Agree nor Disagree
	12	Male	6	Strongly agree	Neutral	Strongly agree	Somewhat agree	Somewhat agree	Somewhat agree	Somewhat agree	Somewhat agree	Somewhat agree	Neutral	Somewhat disagree	Somewhat agree	Neutral	Strongly agree	Neutral	Neutral	Somewhat agree	Neutral	Somewhat agree	Neutral	Somewhat agree	Strongly agree	Strongly agree	Somewhat agree	Some of the time	Some of the time	Some of the time	Some of the time	Less than half of the time	Mildly Agree	Strongly Agree	Neutral	Neutral	Strongly Agree	Mildly Agree	Neutral	Neutral	Strongly Agree	Neutral	Strongly Agree	Neutral	Somewhat disagree	Neither Agree nor Disagree	Somewhat disagree	Somewhat agree	Somewhat agree
	11	Female	6	Strongly agree	Strongly agree	Strongly agree	Strongly agree	Somewhat agree	Somewhat agree	Strongly agree	Strongly agree	Strongly agree	Strongly agree	Somewhat agree	Strongly agree	Strongly agree	Strongly agree	Somewhat agree	Strongly agree	Strongly agree	Strongly agree	Somewhat disagree	Somewhat agree	Strongly agree	Strongly agree	Strongly agree	Strongly agree	More than half the time	Less than half of the time	More than half the time	At no time	Most of the time	Strongly Agree	Mildly Agree	Very Strongly Agree	Very Strongly Agree	Strongly Agree	Very Strongly Agree	Strongly Agree	Very Strongly Agree	Very Strongly Agree	Very Strongly Agree	Very Strongly Agree	Strongly Agree	Somewhat agree	Somewhat agree	0	Somewhat agree	Neither Agree nor Disagree
	11	Female	6	Strongly agree	Somewhat agree	Strongly agree	Strongly agree	Strongly agree	Somewhat agree	Strongly agree	Strongly agree	Somewhat agree	Strongly agree	Somewhat agree	Strongly agree	Strongly agree	Strongly agree	Strongly agree	Somewhat agree	Strongly agree	Strongly agree	Strongly disagree	Strongly agree	Somewhat agree	Somewhat agree	Strongly agree	Somewhat agree	Most of the time	Most of the time	All of the time	Most of the time	All of the time	Very Strongly Agree	Very Strongly Agree	Very Strongly Agree	Very Strongly Agree	Very Strongly Agree	Very Strongly Agree	Very Strongly Agree	Very Strongly Agree	Very Strongly Agree	Very Strongly Agree	Very Strongly Agree	Very Strongly Agree	Somewhat agree	Neither Agree nor Disagree	0	Somewhat agree	Somewhat agree
	12	Male	6	Neutral	Neutral	Strongly agree	Strongly agree	Somewhat agree	Neutral	Somewhat disagree	Neutral	Strongly agree	Somewhat agree	Strongly agree	Strongly disagree	Strongly agree	Neutral	Somewhat agree	Strongly disagree	Neutral	Somewhat agree	Neutral	Strongly agree	Neutral	Strongly disagree	Strongly agree	Neutral	All of the time	Some of the time	Less than half of the time	All of the time	All of the time	Very Strongly Disagree	Strongly Agree	Very Strongly Agree	Neutral	Mildly Disagree	Neutral	Strongly Agree	Neutral	Neutral	Neutral	Strongly Agree	Very Strongly Disagree	Somewhat agree	Neither Agree nor Disagree	Somewhat agree	Somewhat agree	Somewhat agree
	11	Female	6	Strongly agree	Strongly agree	Strongly agree	Strongly agree	Somewhat agree	Somewhat agree	Strongly agree	Strongly agree	Strongly agree	Strongly agree	Somewhat agree	Somewhat agree	Strongly agree	Strongly agree	Somewhat agree	Strongly agree	Strongly agree	Strongly agree	Strongly disagree	Somewhat agree	Strongly agree	Strongly agree	Strongly agree	Strongly agree	Some of the time	More than half the time	More than half the time	Some of the time	Most of the time	Strongly Agree	Strongly Agree	Very Strongly Agree	Very Strongly Agree	Strongly Agree	Very Strongly Agree	Very Strongly Agree	Strongly Agree	Very Strongly Agree	Strongly Agree	Very Strongly Agree	Strongly Agree	Somewhat agree	Neither Agree nor Disagree	0	Somewhat agree	Somewhat agree
	10	Female	6	Strongly agree	Somewhat agree	Strongly agree	Strongly agree	Somewhat agree	Strongly agree	Somewhat agree	Strongly agree	Somewhat agree	Somewhat agree	Somewhat agree	Strongly agree	Somewhat agree	Strongly agree	Somewhat agree	Strongly agree	Strongly agree	Strongly agree	Strongly agree	Strongly agree	Somewhat agree	Neutral	Strongly agree	Neutral	Most of the time	Less than half of the time	Most of the time	Less than half of the time	Some of the time	Neutral	Mildly Agree	Very Strongly Agree	Mildly Disagree	Strongly Agree	Strongly Disagree	Neutral	Strongly Agree	Neutral	Strongly Agree	Very Strongly Agree	Neutral	Somewhat agree	Neither Agree nor Disagree	0	Somewhat agree	Complete disagree
	13	Female	6	Somewhat agree	Somewhat agree	Neutral	Neutral	Somewhat agree	Somewhat disagree	Neutral	Somewhat agree	Somewhat disagree	Somewhat agree	Neutral	Somewhat agree	Somewhat agree	Neutral	Somewhat agree	Neutral	Neutral	Neutral	Neutral	Neutral	Strongly agree	Somewhat agree	Strongly agree	Somewhat agree	Most of the time	All of the time	More than half the time	Less than half of the time	More than half the time	Very Strongly Agree	Strongly Agree	Very Strongly Agree	Very Strongly Agree	Very Strongly Agree	Neutral	Neutral	Very Strongly Agree	Mildly Disagree	Very Strongly Agree	Very Strongly Agree	Strongly Agree	Somewhat disagree	Neither Agree nor Disagree	Somewhat disagree	Somewhat agree	Somewhat agree
	12	Female	6	Strongly agree	Strongly agree	Strongly agree	Strongly agree	Somewhat agree	Somewhat agree	Strongly agree	Strongly agree	Somewhat agree	Somewhat agree	Somewhat agree	Somewhat agree	Strongly agree	Strongly agree	Somewhat agree	Strongly agree	Strongly agree	Strongly agree	Somewhat agree	Strongly agree	Neutral	Neutral	Strongly agree	Somewhat agree	Less than half of the time	Some of the time	At no time	Less than half of the time	At no time	Strongly Agree	Strongly Agree	Strongly Agree	Very Strongly Agree	Mildly Agree	Neutral	Strongly Disagree	Very Strongly Agree	Mildly Agree	Strongly Disagree	Mildly Disagree	Mildly Disagree	Somewhat disagree	Complete disagree	Neither Agree nor Disagree	Somewhat agree	Complete disagree
	12	Male	6	Neutral	Somewhat disagree	Somewhat agree	Somewhat agree	Strongly agree	Neutral	Neutral	Somewhat agree	Strongly agree	Somewhat agree	Neutral	Somewhat agree	Strongly agree	Somewhat disagree	Somewhat agree	Neutral	Strongly disagree	Strongly agree	Strongly agree	Somewhat agree	Strongly disagree	Somewhat disagree	Strongly agree	Strongly agree	More than half the time	Some of the time	Less than half of the time	Most of the time	Less than half of the time	Strongly Agree	Very Strongly Agree	Very Strongly Agree	Very Strongly Agree	Very Strongly Agree	Strongly Agree	Very Strongly Agree	Strongly Agree	Mildly Agree	Strongly Agree	Very Strongly Agree	Mildly Agree	Neither Agree nor Disagree	Neither Agree nor Disagree	0	Somewhat agree	Somewhat agree
	12	Male	6	Strongly agree	Strongly agree	Strongly agree	Neutral	Somewhat agree	Somewhat disagree	Neutral	Neutral	Somewhat agree	Somewhat disagree	Neutral	Neutral	Somewhat agree	Somewhat agree	Strongly agree	Somewhat disagree	Neutral	Strongly agree	Somewhat disagree	Strongly agree	Somewhat agree	Neutral	Strongly agree	Strongly agree	Some of the time	Some of the time	Less than half of the time	Some of the time	At no time	Neutral	Very Strongly Agree	Very Strongly Agree	Very Strongly Agree	Strongly Agree	Very Strongly Agree	Very Strongly Disagree	Strongly Agree	Very Strongly Agree	Very Strongly Agree	Strongly Agree	Very Strongly Agree	Somewhat disagree	Somewhat disagree	Neither Agree nor Disagree	Somewhat disagree	Somewhat agree
	11	Male	6	Strongly agree	Strongly agree	Strongly agree	Strongly agree	Strongly agree	Somewhat agree	Strongly agree	Neutral	Somewhat agree	Neutral	Strongly agree	Strongly agree	Strongly agree	Strongly agree	Strongly agree	Somewhat agree	Strongly agree	Strongly agree	Neutral	Strongly agree	Strongly agree	Strongly agree	Strongly agree	Somewhat agree	All of the time	More than half the time	More than half the time	More than half the time	Most of the time	Very Strongly Agree	Strongly Agree	Very Strongly Agree	Very Strongly Agree	Strongly Agree	Very Strongly Agree	Strongly Agree	Very Strongly Agree	Very Strongly Agree	Very Strongly Agree	Very Strongly Agree	Very Strongly Agree	Neither Agree nor Disagree	Somewhat disagree	0	Somewhat agree	Neither Agree nor Disagree
	11	Female	6	Strongly agree	Neutral	Somewhat agree	Strongly agree	Somewhat agree	Somewhat disagree	Strongly disagree	Somewhat disagree	Somewhat agree	Neutral	Somewhat agree	Somewhat disagree	Somewhat agree	Somewhat agree	Neutral	Somewhat disagree	Neutral	Somewhat agree	Strongly disagree	Somewhat agree	Strongly agree	Strongly disagree	Strongly agree	Somewhat agree	Some of the time	At no time	Less than half of the time	More than half the time	Less than half of the time	Very Strongly Agree	Neutral	Very Strongly Agree	Mildly Agree	Neutral	Mildly Agree	Neutral	Mildly Agree	Neutral	Neutral	Strongly Agree	Neutral	Neither Agree nor Disagree	Somewhat disagree	Neither Agree nor Disagree	0	Somewhat disagree
	11	Male	6	Neutral	Somewhat disagree	Neutral	Neutral	Somewhat disagree	Somewhat disagree	Somewhat agree	Somewhat disagree	Neutral	Neutral	Somewhat agree	Somewhat disagree	Neutral	Somewhat disagree	Somewhat agree	Neutral	Somewhat agree	Somewhat disagree	Somewhat disagree	Somewhat agree	Somewhat agree	Somewhat agree	Neutral	Strongly agree	More than half the time	At no time	Some of the time	All of the time	Most of the time	Strongly Agree	Very Strongly Agree	Very Strongly Agree	Strongly Agree	Strongly Agree	Mildly Agree	Mildly Disagree	Mildly Agree	Strongly Agree	Mildly Agree	Mildly Agree	Mildly Agree	Somewhat disagree	0	Somewhat disagree	Neither Agree nor Disagree	Neither Agree nor Disagree
	10	Male	6	Somewhat agree	Somewhat agree	Somewhat agree	Neutral	Neutral	Somewhat agree	Neutral	Neutral	Somewhat agree	Somewhat agree	Somewhat agree	Somewhat agree	Neutral	Somewhat agree	Somewhat agree	Somewhat agree	Somewhat agree	Somewhat agree	Somewhat agree	Somewhat agree	Strongly agree	Strongly agree	Somewhat agree	Somewhat agree	Some of the time	Less than half of the time	Some of the time	Some of the time	More than half the time	Very Strongly Agree	Strongly Agree	Very Strongly Agree	Strongly Agree	Strongly Agree	Strongly Agree	Strongly Agree	Very Strongly Agree	Mildly Agree	Very Strongly Agree	Very Strongly Agree	Strongly Agree	Somewhat disagree	Neither Agree nor Disagree	Complete disagree	Neither Agree nor Disagree	Somewhat agree
	11	Female	6	Somewhat agree	Somewhat agree	Somewhat agree	Neutral	Neutral	Somewhat agree	Strongly agree	Somewhat agree	Somewhat agree	Strongly agree	Somewhat agree	Strongly agree	Somewhat agree	Neutral	Somewhat agree	Somewhat agree	Strongly agree	Strongly agree	Strongly agree	Strongly agree	Somewhat agree	Somewhat agree	Strongly agree	Strongly agree	More than half the time	More than half the time	More than half the time	Some of the time	More than half the time	Very Strongly Agree	Strongly Agree	Very Strongly Agree	Very Strongly Agree	Very Strongly Agree	Strongly Agree	Mildly Agree	Very Strongly Agree	Strongly Agree	Very Strongly Agree	Very Strongly Agree	Mildly Agree	Neither Agree nor Disagree	Neither Agree nor Disagree	0	Somewhat agree	Neither Agree nor Disagree
	12	Female	6	Strongly agree	Somewhat agree	Strongly agree	Somewhat agree	Somewhat agree	Somewhat disagree	Neutral	Somewhat disagree	Somewhat disagree	Neutral	Somewhat disagree	Somewhat agree	Somewhat disagree	Somewhat agree	Somewhat disagree	Somewhat disagree	Strongly disagree	Somewhat disagree	Strongly agree	Strongly disagree	Strongly agree	Neutral	Strongly agree	Somewhat agree	Less than half of the time	Some of the time	More than half the time	More than half the time	Most of the time	Very Strongly Agree	Very Strongly Agree	Strongly Agree	Strongly Agree	Neutral	Mildly Agree	Mildly Agree	Neutral	Strongly Agree	Strongly Agree	Mildly Agree	Neutral	Complete disagree	Neither Agree nor Disagree	Neither Agree nor Disagree	Somewhat disagree	Neither Agree nor Disagree
	11	Male	6	Neutral	Neutral	Strongly agree	Strongly agree	Neutral	Neutral	Strongly agree	Strongly agree	Neutral	Neutral	Neutral	Somewhat agree	Neutral	Strongly agree	Strongly disagree	Somewhat disagree	Neutral	Strongly agree	Somewhat agree	Somewhat agree	Strongly disagree	Strongly agree	Strongly agree	Neutral	All of the time	More than half the time	Most of the time	Less than half of the time	Most of the time	Neutral	Very Strongly Agree	Strongly Agree	Very Strongly Agree	Mildly Agree	Neutral	Neutral	Very Strongly Agree	Very Strongly Agree	Very Strongly Agree	Mildly Agree	Strongly Agree	Somewhat disagree	Somewhat disagree	Complete disagree	Somewhat agree	Somewhat agree
	11	Male	6	Somewhat agree	Somewhat agree	Somewhat agree	Somewhat agree	Neutral	Somewhat agree	Neutral	Neutral	Somewhat agree	Somewhat agree	Somewhat agree	Somewhat agree	Neutral	Somewhat agree	Somewhat agree	Somewhat agree	Somewhat agree	Strongly agree	Somewhat agree	Somewhat agree	Somewhat agree	Somewhat agree	Somewhat agree	Neutral	More than half the time	Less than half of the time	Most of the time	Most of the time	Some of the time	Very Strongly Agree	Strongly Agree	Strongly Agree	Very Strongly Agree	Strongly Agree	Very Strongly Agree	Strongly Agree	Strongly Agree	Strongly Agree	Strongly Agree	Very Strongly Agree	Very Strongly Agree	Neither Agree nor Disagree	Somewhat disagree	Somewhat disagree	Neither Agree nor Disagree	Somewhat agree
	12	Male	6	Neutral	Somewhat disagree	Neutral	Neutral	Strongly agree	Neutral	Strongly agree	Neutral	Strongly agree	Neutral	Somewhat disagree	Strongly agree	Strongly disagree	Strongly agree	Strongly disagree	Neutral	Strongly agree	Strongly disagree	Somewhat agree	Neutral	Somewhat disagree	Strongly agree	Neutral	Somewhat agree	All of the time	Most of the time	All of the time	All of the time	All of the time	Mildly Agree	Very Strongly Agree	Neutral	Strongly Agree	Neutral	Very Strongly Agree	Neutral	Very Strongly Agree	Very Strongly Agree	Very Strongly Agree	Very Strongly Agree	Very Strongly Agree	Somewhat disagree	Somewhat agree	Somewhat disagree	Somewhat agree	Neither Agree nor Disagree
	12	Male	7	Strongly agree	Somewhat agree	Somewhat agree	Strongly agree	Strongly agree	Somewhat agree	Strongly agree	Somewhat agree	Somewhat agree	Neutral	Strongly agree	Somewhat agree	Somewhat agree	Strongly agree	Strongly agree	Somewhat agree	Neutral	Strongly agree	Somewhat disagree	Strongly agree	Strongly disagree	Strongly disagree	Somewhat agree	Somewhat agree	Most of the time	More than half the time	Less than half of the time	Most of the time	Less than half of the time	Mildly Agree	Neutral	Very Strongly Agree	Strongly Agree	Mildly Agree	Strongly Agree	Strongly Agree	Very Strongly Agree	Mildly Agree	Neutral	Mildly Agree	Mildly Agree	Neither Agree nor Disagree	Neither Agree nor Disagree	Somewhat agree	Somewhat agree	Neither Agree nor Disagree
	12	Female	7	Strongly agree	Neutral	Strongly agree	Neutral	Strongly disagree	Neutral	Strongly agree	Neutral	Somewhat agree	Somewhat disagree	Somewhat agree	Neutral	Somewhat disagree	Neutral	Strongly disagree	Neutral	Somewhat agree	Strongly agree	Neutral	Strongly agree	Strongly disagree	Strongly agree	Somewhat disagree	Neutral	All of the time	Some of the time	Most of the time	All of the time	More than half the time	Neutral	Very Strongly Disagree	Very Strongly Agree	Neutral	Mildly Disagree	Very Strongly Disagree	Very Strongly Agree	Neutral	Strongly Agree	Very Strongly Disagree	Very Strongly Agree	Mildly Agree	Somewhat disagree	Somewhat agree	Neither Agree nor Disagree	Neither Agree nor Disagree	Somewhat disagree
	13	Female	7	Strongly agree	Somewhat agree	Somewhat agree	Strongly agree	Strongly agree	Neutral	Somewhat agree	Strongly agree	Neutral	Somewhat agree	Somewhat agree	Strongly agree	Somewhat agree	Strongly agree	Neutral	Neutral	Strongly agree	Strongly agree	Strongly disagree	Strongly agree	Strongly disagree	Strongly agree	Strongly agree	Somewhat agree	Most of the time	All of the time	Less than half of the time	More than half the time	All of the time	Very Strongly Agree	Very Strongly Agree	Very Strongly Agree	Very Strongly Agree	Neutral	Strongly Agree	Very Strongly Agree	Strongly Agree	Very Strongly Agree	Very Strongly Agree	Very Strongly Agree	Strongly Agree	Neither Agree nor Disagree	Somewhat disagree	Complete disagree	Somewhat agree	Somewhat disagree
	13	Female	7	Strongly agree	Neutral	Strongly agree	Strongly agree	Somewhat agree	Neutral	Somewhat agree	Somewhat agree	Strongly agree	Somewhat agree	Strongly agree	Neutral	Somewhat agree	Strongly agree	Neutral	Somewhat disagree	Somewhat agree	Strongly agree	Strongly disagree	Strongly agree	Strongly disagree	Neutral	Strongly agree	Somewhat agree	Less than half of the time	Most of the time	More than half the time	Some of the time	All of the time	Very Strongly Agree	Very Strongly Agree	Very Strongly Agree	Very Strongly Agree	Strongly Agree	Mildly Agree	Strongly Agree	Very Strongly Agree	Very Strongly Agree	Very Strongly Agree	Very Strongly Agree	Strongly Agree	Neither Agree nor Disagree	Complete disagree	Somewhat disagree	Somewhat agree	Somewhat agree
	13	Male	7	Strongly agree	Strongly agree	Strongly disagree	Strongly disagree	Neutral	Somewhat agree	Somewhat disagree	Strongly agree	Somewhat agree	Strongly agree	Neutral	Neutral	Somewhat agree	Strongly agree	Strongly disagree	Somewhat disagree	Neutral	Strongly disagree	Neutral	Somewhat agree	Neutral	Strongly agree	Strongly agree	Strongly disagree	At no time	At no time	At no time	At no time	At no time	Very Strongly Disagree	Very Strongly Agree	Very Strongly Agree	Strongly Agree	Strongly Agree	Neutral	Very Strongly Agree	Neutral	Very Strongly Agree	Very Strongly Agree	Mildly Agree	Strongly Disagree	Somewhat disagree	Somewhat agree	Neither Agree nor Disagree	Neither Agree nor Disagree	Somewhat agree
	13	Male	7	Strongly agree	Somewhat agree	Strongly agree	Somewhat agree	Strongly agree	Somewhat agree	Somewhat agree	Strongly agree	Neutral	Strongly agree	Neutral	Somewhat agree	Neutral	Strongly agree	Somewhat disagree	Strongly agree	Neutral	Somewhat agree	Strongly disagree	Strongly agree	Neutral	Strongly disagree	Strongly agree	Neutral	Less than half of the time	More than half the time	At no time	At no time	All of the time	Very Strongly Disagree	Very Strongly Agree	Very Strongly Agree	Strongly Agree	Strongly Agree	Strongly Agree	Mildly Agree	Mildly Agree	Strongly Disagree	Very Strongly Agree	Neutral	Very Strongly Disagree	Somewhat agree	Somewhat agree	Somewhat disagree	Somewhat agree	Neither Agree nor Disagree
	12	Female	7	Strongly agree	Neutral	Somewhat agree	Somewhat agree	Strongly agree	Somewhat agree	Strongly agree	Strongly agree	Somewhat agree	Strongly agree	Strongly agree	Strongly agree	Somewhat agree	Strongly agree	Strongly agree	Strongly agree	Strongly agree	Strongly agree	Strongly agree	Somewhat agree	Neutral	Neutral	Somewhat agree	Somewhat agree	Most of the time	Less than half of the time	All of the time	All of the time	All of the time	Mildly Agree	Very Strongly Agree	Very Strongly Agree	Very Strongly Agree	Mildly Agree	Very Strongly Agree	Strongly Agree	Very Strongly Agree	Very Strongly Agree	Neutral	Very Strongly Agree	Strongly Agree	Neither Agree nor Disagree	Neither Agree nor Disagree	Complete disagree	Somewhat agree	Somewhat agree
	12	Female	7	Strongly agree	Strongly agree	Strongly agree	Strongly agree	Somewhat disagree	Strongly agree	Strongly agree	Strongly agree	Somewhat agree	Neutral	Strongly disagree	Strongly agree	Strongly agree	Strongly agree	Somewhat agree	Neutral	Strongly agree	Strongly agree	Somewhat agree	Neutral	Somewhat agree	Strongly agree	Neutral	Somewhat agree	Some of the time	Most of the time	More than half the time	Most of the time	More than half the time	Mildly Agree	Very Strongly Agree	Very Strongly Agree	Strongly Agree	Very Strongly Agree	Very Strongly Agree	Mildly Agree	Neutral	Strongly Agree	Neutral	Strongly Agree	Very Strongly Agree	Neither Agree nor Disagree	Neither Agree nor Disagree	Somewhat disagree	Somewhat agree	Somewhat agree
	11	Male	7	Strongly agree	Somewhat agree	Strongly agree	Strongly agree	Strongly agree	Strongly agree	Strongly agree	Strongly agree	Somewhat agree	Neutral	Somewhat disagree	Somewhat agree	Somewhat disagree	Somewhat agree	Strongly agree	Strongly agree	Somewhat agree	Somewhat agree	Neutral	Somewhat agree	Strongly agree	Strongly agree	Somewhat agree	Neutral	More than half the time	Some of the time	Most of the time	All of the time	More than half the time	Strongly Agree	Neutral	Very Strongly Agree	Very Strongly Agree	Very Strongly Agree	Strongly Agree	Strongly Agree	Very Strongly Agree	Very Strongly Agree	Very Strongly Agree	Very Strongly Agree	Strongly Agree	Somewhat agree	Somewhat agree	Somewhat disagree	Neither Agree nor Disagree	Somewhat agree
	13	Male	7	Strongly agree	Somewhat agree	Strongly agree	Somewhat agree	Neutral	Strongly disagree	Somewhat agree	Neutral	Strongly disagree	Somewhat agree	Strongly disagree	Strongly agree	Strongly disagree	Strongly agree	Somewhat agree	Neutral	Strongly disagree	Somewhat agree	Strongly disagree	Strongly agree	Strongly agree	Neutral	Strongly disagree	Strongly disagree	At no time	Some of the time	At no time	More than half the time	At no time	Very Strongly Disagree	Very Strongly Disagree	Strongly Agree	Neutral	Very Strongly Disagree	Very Strongly Disagree	Very Strongly Agree	Strongly Agree	Neutral	Very Strongly Disagree	Neutral	Very Strongly Disagree	0	0	Somewhat disagree	Somewhat disagree	Neither Agree nor Disagree
	13	Male	7	Strongly agree	Neutral	Neutral	Neutral	Somewhat agree	Neutral	Somewhat agree	Neutral	Somewhat agree	Somewhat disagree	Somewhat agree	Somewhat agree	Somewhat disagree	Neutral	Somewhat disagree	Somewhat disagree	Neutral	Strongly agree	Strongly agree	Neutral	Strongly disagree	Somewhat agree	Neutral	Somewhat disagree	Less than half of the time	Some of the time	Less than half of the time	More than half the time	Most of the time	Strongly Disagree	Very Strongly Disagree	Neutral	Mildly Disagree	Strongly Disagree	Strongly Agree	Strongly Disagree	Neutral	Strongly Disagree	Very Strongly Disagree	Mildly Disagree	Mildly Disagree	Neither Agree nor Disagree	Somewhat agree	Somewhat disagree	Somewhat disagree	Neither Agree nor Disagree
	13	Male	7	Strongly agree	Somewhat disagree	Neutral	Neutral	Somewhat agree	Somewhat disagree	Strongly agree	Neutral	Strongly agree	Strongly disagree	Strongly agree	Neutral	Strongly disagree	Somewhat agree	Strongly disagree	Neutral	Strongly agree	Strongly agree	Somewhat disagree	Neutral	Somewhat disagree	Somewhat agree	Somewhat agree	Neutral	All of the time	Most of the time	Less than half of the time	More than half the time	All of the time	Neutral	Very Strongly Disagree	Strongly Agree	Neutral	Mildly Disagree	Very Strongly Agree	Neutral	Mildly Agree	Strongly Agree	Very Strongly Disagree	Neutral	Very Strongly Disagree	0	Somewhat disagree	0	Complete disagree	Neither Agree nor Disagree
	13	Female	7	Neutral	Strongly disagree	Strongly agree	Somewhat disagree	Neutral	Neutral	Somewhat agree	Somewhat agree	Strongly agree	Strongly agree	Strongly agree	Strongly agree	Strongly agree	Strongly disagree	Strongly agree	Strongly agree	Somewhat agree	Strongly agree	Neutral	Strongly agree	Strongly disagree	Strongly agree	Strongly agree	Strongly agree	All of the time	At no time	More than half the time	Some of the time	More than half the time	Very Strongly Agree	Very Strongly Agree	Neutral	Very Strongly Agree	Very Strongly Agree	Very Strongly Agree	Very Strongly Agree	Very Strongly Disagree	Very Strongly Agree	Strongly Agree	Neutral	Very Strongly Agree	Neither Agree nor Disagree	0	Somewhat disagree	Somewhat agree	Somewhat agree
	13	Male	7	Somewhat agree	Somewhat disagree	Strongly agree	Somewhat agree	Neutral	Neutral	Somewhat agree	Somewhat agree	Strongly agree	Somewhat disagree	Neutral	Strongly agree	Somewhat agree	Somewhat agree	Somewhat agree	Strongly disagree	Neutral	Somewhat disagree	Strongly disagree	Somewhat agree	Strongly agree	Somewhat agree	Strongly disagree	Strongly disagree	At no time	Less than half of the time	More than half the time	Most of the time	All of the time	Very Strongly Disagree	Strongly Disagree	Mildly Disagree	Neutral	Mildly Agree	Strongly Agree	Very Strongly Agree	Strongly Agree	Mildly Agree	Mildly Agree	Strongly Agree	Very Strongly Disagree	Neither Agree nor Disagree	Somewhat agree	Somewhat disagree	Somewhat disagree	Somewhat agree
	14	Male	7	Strongly agree	Somewhat agree	Strongly agree	Neutral	Somewhat agree	Somewhat disagree	Somewhat agree	Somewhat agree	Strongly agree	Strongly agree	Neutral	Somewhat agree	Strongly agree	Strongly agree	Neutral	Somewhat agree	Strongly agree	Strongly agree	Strongly agree	Neutral	Strongly disagree	Strongly agree	Somewhat agree	Neutral	Most of the time	Some of the time	Less than half of the time	All of the time	All of the time	Very Strongly Agree	Very Strongly Agree	Very Strongly Agree	Very Strongly Agree	Very Strongly Agree	Neutral	Mildly Disagree	Strongly Agree	Very Strongly Agree	Very Strongly Agree	Very Strongly Agree	Very Strongly Agree	Neither Agree nor Disagree	Complete disagree	Somewhat disagree	Somewhat agree	Somewhat agree
	13	Male	7	Strongly agree	Somewhat disagree	Strongly agree	Strongly agree	Strongly agree	Neutral	Strongly agree	Strongly agree	Somewhat agree	Strongly agree	Strongly agree	Neutral	Strongly agree	Strongly agree	Neutral	Strongly agree	Strongly agree	Strongly agree	Strongly disagree	Strongly agree	Strongly agree	Somewhat disagree	Neutral	Somewhat agree	At no time	Less than half of the time	More than half the time	All of the time	Some of the time	Very Strongly Agree	Very Strongly Agree	Very Strongly Agree	Mildly Agree	Strongly Disagree	Strongly Agree	Very Strongly Agree	Very Strongly Agree	Mildly Agree	Mildly Agree	Mildly Disagree	Very Strongly Agree	Somewhat agree	Somewhat agree	0	Somewhat agree	Complete disagree
	12	Female	7	Strongly agree	Neutral	Strongly agree	Somewhat agree	Somewhat agree	Neutral	Somewhat agree	Strongly agree	Strongly agree	Somewhat agree	Neutral	Somewhat agree	Strongly agree	Strongly agree	Strongly agree	Somewhat agree	Neutral	Strongly agree	Neutral	Strongly agree	Neutral	Strongly agree	Strongly agree	Neutral	Most of the time	More than half the time	Most of the time	Less than half of the time	Most of the time	Very Strongly Agree	Very Strongly Agree	Very Strongly Agree	Very Strongly Agree	Strongly Agree	Strongly Agree	Very Strongly Agree	Strongly Agree	Very Strongly Agree	Very Strongly Agree	Strongly Agree	Very Strongly Agree	Neither Agree nor Disagree	Somewhat agree	Neither Agree nor Disagree	Somewhat disagree	Somewhat agree
	13	Male	7	Strongly agree	Somewhat disagree	Strongly agree	Strongly agree	Somewhat agree	Somewhat agree	Strongly agree	Somewhat agree	Strongly agree	Somewhat agree	Strongly agree	Somewhat agree	Strongly agree	Somewhat agree	Somewhat agree	Somewhat agree	Strongly agree	Strongly agree	Somewhat disagree	Somewhat agree	Somewhat disagree	Strongly agree	Somewhat agree	Neutral	All of the time	More than half the time	All of the time	Most of the time	Most of the time	Neutral	Neutral	Very Strongly Agree	Very Strongly Agree	Neutral	Very Strongly Agree	Strongly Agree	Very Strongly Agree	Strongly Agree	Mildly Agree	Strongly Agree	Mildly Agree	Neither Agree nor Disagree	Neither Agree nor Disagree	Complete disagree	Somewhat agree	Somewhat agree
	14	Male	7	Somewhat agree	Strongly agree	Neutral	Somewhat agree	Somewhat agree	Strongly agree	Somewhat agree	Neutral	Somewhat disagree	Strongly agree	Strongly disagree	Neutral	Somewhat disagree	Somewhat agree	Strongly agree	Neutral	Somewhat agree	Strongly agree	Somewhat agree	Neutral	Neutral	Strongly agree	Strongly agree	Somewhat agree	Less than half of the time	Some of the time	Most of the time	More than half the time	All of the time	Neutral	Very Strongly Agree	Strongly Agree	Very Strongly Agree	Very Strongly Disagree	Neutral	Very Strongly Agree	Neutral	Neutral	Neutral	Very Strongly Agree	Neutral	Somewhat agree	Somewhat disagree	Somewhat disagree	Somewhat agree	Somewhat disagree
	13	Male	7	Somewhat agree	Neutral	Strongly agree	Somewhat agree	Neutral	Somewhat agree	Neutral	Strongly agree	Somewhat disagree	Neutral	Somewhat disagree	Neutral	Somewhat disagree	Somewhat agree	Neutral	Neutral	Somewhat agree	Somewhat agree	Somewhat disagree	Neutral	Somewhat disagree	Neutral	Somewhat agree	Neutral	Some of the time	Most of the time	Some of the time	Less than half of the time	More than half the time	Mildly Disagree	Mildly Agree	Very Strongly Agree	Strongly Agree	Neutral	Mildly Agree	Mildly Disagree	Mildly Agree	Strongly Agree	Neutral	Strongly Agree	Mildly Agree	Neither Agree nor Disagree	Complete disagree	Somewhat disagree	Neither Agree nor Disagree	Neither Agree nor Disagree
	12	Male	7	Neutral	Strongly agree	Strongly agree	Neutral	Strongly agree	Strongly disagree	Strongly agree	Strongly agree	Strongly agree	Strongly disagree	Strongly agree	Strongly agree	Strongly agree	Neutral	Strongly agree	Neutral	Neutral	Somewhat agree	Strongly agree	Somewhat disagree	Neutral	Strongly agree	Somewhat agree	Neutral	More than half the time	All of the time	Less than half of the time	All of the time	Most of the time	Very Strongly Agree	Very Strongly Agree	Very Strongly Agree	Very Strongly Agree	Neutral	Very Strongly Agree	Neutral	Very Strongly Agree	Very Strongly Agree	Very Strongly Agree	Very Strongly Agree	Neutral	Somewhat agree	Somewhat disagree	0	Somewhat agree	Somewhat agree
	12	Male	7	Strongly agree	Somewhat agree	Somewhat agree	Somewhat agree	Strongly agree	Somewhat agree	Strongly agree	Somewhat agree	Strongly agree	Strongly agree	Somewhat agree	Strongly agree	Somewhat agree	Somewhat disagree	Strongly agree	Somewhat agree	Strongly agree	Neutral	Neutral	Somewhat disagree	Strongly disagree	Strongly disagree	Strongly agree	Strongly agree	Less than half of the time	At no time	Less than half of the time	All of the time	More than half the time	Very Strongly Agree	Very Strongly Agree	Very Strongly Agree	Strongly Agree	Very Strongly Agree	Very Strongly Agree	Very Strongly Agree	Mildly Agree	Strongly Agree	Neutral	Very Strongly Agree	Neutral	Somewhat agree	Somewhat disagree	0	Somewhat agree	Somewhat agree
	13	Male	7	Somewhat agree	Strongly agree	Strongly agree	Somewhat disagree	Neutral	Somewhat agree	Strongly agree	Strongly agree	Somewhat agree	Strongly agree	Somewhat agree	Strongly agree	Strongly agree	Neutral	Strongly agree	Somewhat agree	Strongly agree	Strongly agree	Strongly agree	Neutral	Somewhat agree	Somewhat agree	Strongly agree	Somewhat agree	Most of the time	More than half the time	Less than half of the time	All of the time	All of the time	Strongly Agree	Mildly Agree	Very Strongly Agree	Very Strongly Agree	Very Strongly Agree	Very Strongly Agree	Very Strongly Agree	Strongly Agree	Neutral	Very Strongly Agree	Very Strongly Agree	Neutral	Somewhat agree	Somewhat disagree	Neither Agree nor Disagree	Somewhat agree	Somewhat agree
	12	Female	7	Somewhat disagree	Somewhat agree	Strongly agree	Strongly agree	Somewhat agree	Somewhat agree	Somewhat agree	Somewhat agree	Somewhat agree	Neutral	Neutral	Somewhat agree	Somewhat agree	Strongly agree	Somewhat agree	Neutral	Somewhat agree	Strongly agree	Somewhat agree	Strongly agree	Somewhat agree	Strongly agree	Strongly agree	Neutral	Most of the time	Most of the time	Less than half of the time	More than half the time	Most of the time	Very Strongly Agree	Very Strongly Agree	Very Strongly Agree	Very Strongly Agree	Strongly Agree	Very Strongly Agree	Strongly Agree	Very Strongly Agree	Very Strongly Agree	Very Strongly Agree	Strongly Agree	Very Strongly Agree	Neither Agree nor Disagree	Neither Agree nor Disagree	Neither Agree nor Disagree	Neither Agree nor Disagree	Somewhat agree
	11	Female	7	Somewhat disagree	Strongly agree	Strongly agree	Strongly agree	Somewhat agree	Neutral	Somewhat agree	Strongly agree	Neutral	Somewhat agree	Strongly agree	Strongly agree	Somewhat agree	Somewhat agree	Strongly agree	Somewhat agree	Strongly agree	Strongly agree	Neutral	Strongly agree	Strongly agree	Neutral	Strongly agree	Neutral	Some of the time	Some of the time	At no time	At no time	More than half the time	Strongly Agree	Very Strongly Agree	Strongly Agree	Mildly Agree	Very Strongly Agree	Very Strongly Agree	Mildly Agree	Very Strongly Agree	Neutral	Mildly Disagree	Very Strongly Agree	Neutral	Somewhat agree	Neither Agree nor Disagree	Somewhat disagree	Somewhat agree	Neither Agree nor Disagree
	12	Female	7	Somewhat agree	Strongly agree	Strongly agree	Strongly agree	Strongly agree	Neutral	Somewhat agree	Strongly agree	Somewhat agree	Strongly agree	Somewhat agree	Strongly agree	Somewhat agree	Strongly agree	Somewhat agree	Somewhat agree	Strongly agree	Strongly agree	Somewhat agree	Strongly agree	Somewhat agree	Strongly agree	Strongly agree	Somewhat agree	Most of the time	Less than half of the time	Some of the time	More than half the time	All of the time	Very Strongly Agree	Strongly Agree	Very Strongly Agree	Strongly Agree	Very Strongly Agree	Very Strongly Agree	Strongly Agree	Very Strongly Agree	Very Strongly Agree	Strongly Agree	Very Strongly Agree	Mildly Agree	Somewhat agree	Neither Agree nor Disagree	Complete disagree	Somewhat agree	Somewhat agree
	13	Female	7	Neutral	Somewhat agree	Strongly agree	Somewhat agree	Strongly agree	Neutral	Somewhat disagree	Neutral	Strongly agree	Somewhat disagree	Strongly disagree	Somewhat agree	Strongly disagree	Strongly agree	Somewhat agree	Somewhat agree	Strongly agree	Somewhat disagree	Strongly disagree	Somewhat agree	Strongly agree	Somewhat disagree	Somewhat agree	Somewhat agree	Less than half of the time	More than half the time	Some of the time	Some of the time	More than half the time	Very Strongly Agree	Neutral	Mildly Agree	Very Strongly Agree	Strongly Agree	Neutral	Strongly Agree	Strongly Agree	Mildly Agree	Very Strongly Agree	Mildly Agree	Neutral	Complete disagree	Neither Agree nor Disagree	Complete disagree	Neither Agree nor Disagree	Somewhat agree
	12	Male	7	Strongly agree	Strongly disagree	Somewhat agree	Neutral	Neutral	Neutral	Neutral	Somewhat disagree	Somewhat agree	Somewhat disagree	Somewhat disagree	Neutral	Strongly agree	Strongly agree	Neutral	Strongly agree	Somewhat agree	Strongly agree	Strongly agree	Somewhat disagree	Somewhat agree	Strongly agree	Strongly agree	Neutral	Some of the time	All of the time	Less than half of the time	More than half the time	At no time	Very Strongly Agree	Very Strongly Agree	Very Strongly Agree	Very Strongly Agree	Very Strongly Agree	Very Strongly Agree	Very Strongly Agree	Strongly Agree	Very Strongly Agree	Strongly Agree	Very Strongly Agree	Strongly Agree	Somewhat agree	Somewhat agree	Somewhat disagree	Neither Agree nor Disagree	Somewhat agree
	12	Female	7	Strongly agree	Neutral	Neutral	Strongly agree	Neutral	Neutral	Neutral	Neutral	Strongly agree	Neutral	Somewhat disagree	Strongly agree	Strongly agree	Strongly agree	Neutral	Neutral	Strongly agree	Neutral	Neutral	Strongly agree	Neutral	Strongly agree	Strongly agree	Strongly agree	Most of the time	Less than half of the time	Some of the time	Most of the time	More than half the time	Very Strongly Agree	Strongly Agree	Very Strongly Agree	Strongly Agree	Very Strongly Agree	Very Strongly Agree	Strongly Agree	Very Strongly Agree	Strongly Agree	Strongly Agree	Very Strongly Agree	Very Strongly Agree	Somewhat agree	Neither Agree nor Disagree	Complete disagree	Somewhat agree	Somewhat agree
	13	Male	8	Neutral	Somewhat agree	Strongly agree	Neutral	Somewhat agree	Somewhat agree	Somewhat agree	Strongly agree	Strongly agree	Strongly agree	Strongly agree	Somewhat agree	Strongly agree	Strongly agree	Somewhat agree	Somewhat agree	Strongly agree	Strongly agree	Somewhat agree	Somewhat agree	Strongly agree	Somewhat agree	Somewhat agree	Somewhat disagree	Most of the time	More than half the time	More than half the time	Less than half of the time	Most of the time	Strongly Agree	Neutral	Very Strongly Agree	Very Strongly Agree	Strongly Disagree	Strongly Disagree	Mildly Disagree	Very Strongly Agree	Mildly Agree	Strongly Disagree	Very Strongly Agree	Neutral	Somewhat agree	Neither Agree nor Disagree	0	Somewhat agree	Neither Agree nor Disagree
	13	Female	8	Neutral	Strongly agree	Strongly agree	Somewhat agree	Strongly agree	Neutral	Somewhat agree	Somewhat agree	Strongly agree	Somewhat agree	Somewhat agree	Strongly agree	Strongly agree	Strongly agree	Somewhat agree	Neutral	Strongly agree	Strongly agree	Strongly agree	Strongly agree	Somewhat agree	Somewhat agree	Strongly agree	Somewhat disagree	More than half the time	Most of the time	All of the time	Most of the time	All of the time	Strongly Agree	Very Strongly Agree	Very Strongly Agree	Very Strongly Agree	Strongly Agree	Very Strongly Agree	Very Strongly Agree	Very Strongly Agree	Mildly Agree	Very Strongly Agree	Strongly Agree	Very Strongly Agree	Neither Agree nor Disagree	Somewhat agree	0	Somewhat agree	Somewhat agree
	14	Male	8	Neutral	Somewhat disagree	Strongly agree	Neutral	Somewhat agree	Somewhat agree	Neutral	Somewhat agree	Somewhat agree	Neutral	Somewhat agree	Somewhat agree	Somewhat agree	Strongly agree	Somewhat agree	Neutral	Strongly agree	Strongly agree	Somewhat disagree	Strongly agree	Somewhat agree	Strongly agree	Strongly agree	Somewhat agree	More than half the time	Less than half of the time	More than half the time	Less than half of the time	Most of the time	Strongly Agree	Strongly Agree	Very Strongly Agree	Strongly Agree	Very Strongly Agree	Neutral	Neutral	Very Strongly Agree	Very Strongly Agree	Very Strongly Agree	Very Strongly Agree	Strongly Agree	Neither Agree nor Disagree	Somewhat disagree	0	Somewhat agree	Neither Agree nor Disagree
	13	Male	8	Strongly agree	Neutral	Somewhat agree	Neutral	Neutral	Neutral	Somewhat agree	Neutral	Neutral	Strongly agree	Somewhat disagree	Somewhat agree	Neutral	Strongly agree	Somewhat agree	Somewhat agree	Somewhat agree	Strongly agree	Somewhat agree	Strongly agree	Somewhat agree	Strongly agree	Strongly agree	Somewhat agree	Most of the time	Less than half of the time	Most of the time	All of the time	Less than half of the time	Very Strongly Agree	Strongly Agree	Very Strongly Agree	Very Strongly Agree	Mildly Agree	Neutral	Mildly Agree	Very Strongly Agree	Very Strongly Agree	Strongly Disagree	Very Strongly Agree	Mildly Agree	Neither Agree nor Disagree	Somewhat disagree	0	Somewhat agree	Somewhat agree
	13	Male	8	Strongly agree	Somewhat agree	Strongly agree	Somewhat agree	Somewhat agree	Neutral	Strongly agree	Neutral	Somewhat agree	Somewhat disagree	Somewhat agree	Strongly agree	Somewhat agree	Strongly agree	Strongly agree	Somewhat disagree	Strongly agree	Strongly agree	Somewhat agree	Somewhat agree	Neutral	Strongly agree	Strongly agree	Somewhat agree	Less than half of the time	More than half the time	Less than half of the time	Less than half of the time	Less than half of the time	Very Strongly Agree	Strongly Agree	Very Strongly Agree	Very Strongly Agree	Strongly Agree	Mildly Agree	Strongly Agree	Strongly Agree	Strongly Agree	Strongly Agree	Strongly Agree	Neutral	Neither Agree nor Disagree	Neither Agree nor Disagree	Somewhat disagree	Somewhat agree	Somewhat agree
	13	Female	8	Somewhat agree	Somewhat agree	Somewhat agree	Somewhat agree	Somewhat agree	Somewhat agree	Neutral	Neutral	Neutral	Somewhat disagree	Somewhat disagree	Neutral	Neutral	Somewhat agree	Somewhat disagree	Neutral	Somewhat agree	Neutral	Somewhat disagree	Somewhat agree	Somewhat disagree	Neutral	Neutral	Somewhat disagree	Some of the time	Some of the time	Some of the time	Some of the time	Less than half of the time	Mildly Agree	Neutral	Strongly Agree	Mildly Agree	Neutral	Neutral	Neutral	Strongly Agree	Neutral	Mildly Disagree	Neutral	Mildly Disagree	Somewhat disagree	Complete disagree	Somewhat disagree	Somewhat disagree	Neither Agree nor Disagree
	14	Male	8	Neutral	Neutral	Strongly agree	Somewhat agree	Somewhat agree	Somewhat agree	Neutral	Strongly agree	Somewhat agree	Somewhat disagree	Neutral	Somewhat agree	Somewhat agree	Strongly agree	Somewhat agree	Neutral	Somewhat agree	Strongly agree	Somewhat agree	Strongly agree	Neutral	Strongly agree	Strongly agree	Somewhat agree	Less than half of the time	Some of the time	Less than half of the time	More than half the time	Some of the time	Strongly Agree	Strongly Agree	Very Strongly Agree	Strongly Agree	Strongly Agree	Neutral	Neutral	Very Strongly Agree	Very Strongly Agree	Very Strongly Agree	Very Strongly Agree	Mildly Agree	Neither Agree nor Disagree	Somewhat disagree	Neither Agree nor Disagree	Somewhat disagree	Somewhat agree
	14	Female	8	Strongly agree	Somewhat agree	Strongly agree	Somewhat agree	Neutral	Neutral	Strongly agree	Strongly agree	Somewhat agree	Somewhat agree	Somewhat agree	Neutral	Somewhat agree	Strongly agree	Somewhat disagree	Somewhat disagree	Somewhat agree	Somewhat disagree	Neutral	Strongly agree	Neutral	Strongly agree	Somewhat agree	Neutral	All of the time	Most of the time	Most of the time	More than half the time	Most of the time	Very Strongly Agree	Very Strongly Agree	Very Strongly Agree	Very Strongly Agree	Very Strongly Agree	Very Strongly Agree	Very Strongly Agree	Very Strongly Agree	Very Strongly Agree	Very Strongly Agree	Very Strongly Agree	Very Strongly Agree	Neither Agree nor Disagree	Neither Agree nor Disagree	Somewhat disagree	Somewhat agree	Somewhat agree
	14	Male	8	Somewhat agree	Strongly agree	Strongly agree	Somewhat agree	Strongly agree	Strongly agree	Somewhat agree	Somewhat agree	Neutral	Somewhat agree	Somewhat agree	Neutral	Somewhat agree	Somewhat agree	Somewhat agree	Somewhat agree	Neutral	Strongly agree	Strongly agree	Strongly agree	Somewhat agree	Strongly agree	Strongly agree	Somewhat agree	All of the time	Most of the time	Most of the time	All of the time	Most of the time	Strongly Agree	Strongly Agree	Very Strongly Agree	Very Strongly Agree	Strongly Agree	Very Strongly Agree	Very Strongly Agree	Very Strongly Agree	Very Strongly Agree	Mildly Agree	Very Strongly Agree	Very Strongly Agree	Neither Agree nor Disagree	Neither Agree nor Disagree	0	Somewhat agree	Somewhat agree
	13	Female	8	Neutral	Neutral	Somewhat agree	Neutral	Somewhat disagree	Neutral	Neutral	Somewhat agree	Neutral	Neutral	Neutral	Neutral	Somewhat agree	Strongly agree	Neutral	Somewhat disagree	Neutral	Neutral	Somewhat disagree	Somewhat agree	Somewhat agree	Somewhat agree	Neutral	Neutral	Some of the time	Some of the time	Less than half of the time	Some of the time	Some of the time	Neutral	Mildly Agree	Very Strongly Agree	Very Strongly Agree	Neutral	Neutral	Neutral	Mildly Agree	Very Strongly Agree	Mildly Disagree	Strongly Agree	Strongly Agree	Neither Agree nor Disagree	Neither Agree nor Disagree	Complete disagree	Somewhat agree	Neither Agree nor Disagree
	13	Female	8	Strongly disagree	Somewhat agree	Strongly agree	Strongly agree	Somewhat disagree	Neutral	Neutral	Somewhat agree	Strongly agree	Somewhat disagree	Strongly agree	Somewhat agree	Strongly agree	Somewhat agree	Strongly disagree	Neutral	Neutral	Strongly agree	Strongly disagree	Strongly agree	Neutral	Somewhat disagree	Somewhat agree	Strongly agree	Less than half of the time	All of the time	Some of the time	All of the time	All of the time	Very Strongly Agree	Very Strongly Agree	Mildly Agree	Mildly Disagree	Strongly Disagree	Strongly Agree	Very Strongly Agree	Very Strongly Agree	Very Strongly Agree	Strongly Agree	Very Strongly Agree	Very Strongly Agree	Somewhat agree	Neither Agree nor Disagree	Somewhat disagree	Somewhat agree	Somewhat agree
	14	Female	8	Strongly agree	Strongly agree	Strongly agree	Neutral	Somewhat agree	Somewhat disagree	Strongly agree	Strongly agree	Neutral	Somewhat disagree	Strongly agree	Strongly agree	Strongly agree	Strongly agree	Somewhat agree	Somewhat disagree	Somewhat disagree	Strongly agree	Strongly disagree	Strongly agree	Somewhat agree	Somewhat disagree	Strongly agree	Somewhat disagree	Less than half of the time	All of the time	Most of the time	Less than half of the time	Most of the time	Strongly Agree	Very Strongly Agree	Very Strongly Agree	Neutral	Very Strongly Agree	Very Strongly Agree	Very Strongly Agree	Very Strongly Agree	Very Strongly Agree	Very Strongly Disagree	Very Strongly Agree	Very Strongly Agree	Somewhat agree	Neither Agree nor Disagree	0	Somewhat agree	Neither Agree nor Disagree
	12	Female	8	Somewhat disagree	Neutral	Strongly agree	Strongly agree	Strongly agree	Somewhat disagree	Somewhat agree	Neutral	Strongly agree	Strongly agree	Neutral	Strongly disagree	Neutral	Strongly agree	Somewhat agree	Neutral	Strongly agree	Strongly agree	Somewhat disagree	Strongly agree	Strongly agree	Neutral	Strongly agree	Strongly agree	Most of the time	Less than half of the time	Some of the time	More than half the time	Some of the time	Very Strongly Agree	Very Strongly Agree	Very Strongly Agree	Neutral	Very Strongly Agree	Very Strongly Agree	Very Strongly Agree	Neutral	Very Strongly Agree	Strongly Agree	Neutral	Very Strongly Agree	Neither Agree nor Disagree	Somewhat agree	Complete disagree	Neither Agree nor Disagree	Somewhat agree
	14	Female	8	Strongly agree	Somewhat agree	Somewhat agree	Neutral	Neutral	Somewhat agree	Somewhat disagree	Somewhat agree	Strongly agree	Somewhat agree	Somewhat agree	Strongly agree	Strongly agree	Strongly agree	Neutral	Somewhat disagree	Neutral	Neutral	Somewhat disagree	Somewhat agree	Somewhat agree	Somewhat agree	Somewhat disagree	Neutral	Some of the time	Some of the time	Less than half of the time	At no time	Some of the time	Mildly Disagree	Neutral	Mildly Agree	Mildly Agree	Mildly Disagree	Neutral	Mildly Disagree	Mildly Agree	Very Strongly Agree	Mildly Disagree	Neutral	Mildly Agree	Neither Agree nor Disagree	Neither Agree nor Disagree	0	Neither Agree nor Disagree	Neither Agree nor Disagree
	13	Male	8	Neutral	Somewhat agree	Strongly agree	Strongly agree	Neutral	Neutral	Strongly agree	Neutral	Strongly agree	Somewhat agree	Somewhat agree	Strongly agree	Somewhat agree	Strongly agree	Somewhat agree	Neutral	Somewhat agree	Strongly agree	Strongly agree	Strongly agree	Somewhat agree	Strongly agree	Strongly agree	Somewhat agree	All of the time	Most of the time	Most of the time	All of the time	All of the time	Very Strongly Agree	Neutral	Very Strongly Agree	Very Strongly Agree	Very Strongly Agree	Strongly Agree	Neutral	Neutral	Neutral	Mildly Disagree	Very Strongly Agree	Strongly Disagree	Neither Agree nor Disagree	Somewhat agree	Complete disagree	Somewhat agree	Somewhat agree
	13	Female	8	Somewhat agree	Somewhat agree	Strongly agree	Strongly agree	Neutral	Neutral	Somewhat agree	Neutral	Strongly agree	Somewhat agree	Strongly agree	Strongly agree	Somewhat agree	Neutral	Strongly agree	Neutral	Somewhat agree	Somewhat agree	Neutral	Strongly agree	Somewhat agree	Strongly agree	Neutral	Strongly agree	Less than half of the time	Less than half of the time	Most of the time	Some of the time	More than half the time	Very Strongly Agree	Mildly Agree	Very Strongly Agree	Neutral	Strongly Agree	Strongly Agree	Neutral	Neutral	Mildly Agree	Mildly Agree	Very Strongly Agree	Neutral	Neither Agree nor Disagree	Somewhat disagree	Somewhat disagree	Neither Agree nor Disagree	Neither Agree nor Disagree
	14	Male	8	Strongly agree	Somewhat disagree	Strongly agree	Neutral	Strongly agree	Strongly agree	Somewhat agree	Neutral	Strongly agree	Strongly agree	Strongly agree	Somewhat agree	Strongly agree	Strongly agree	Strongly agree	Strongly agree	Strongly agree	Strongly agree	Strongly agree	Somewhat agree	Strongly agree	Strongly agree	Strongly agree	Strongly agree	More than half the time	More than half the time	Less than half of the time	Most of the time	Most of the time	Very Strongly Agree	Strongly Agree	Very Strongly Agree	Very Strongly Agree	Very Strongly Agree	Strongly Agree	Very Strongly Agree	Very Strongly Agree	Strongly Agree	Very Strongly Agree	Very Strongly Agree	Mildly Agree	Somewhat agree	Neither Agree nor Disagree	Somewhat disagree	Somewhat agree	Somewhat agree
	13	Female	8	Neutral	Somewhat agree	Strongly agree	Strongly agree	Somewhat disagree	Neutral	Strongly agree	Neutral	Strongly agree	Somewhat disagree	Somewhat agree	Strongly agree	Strongly agree	Neutral	Somewhat disagree	Neutral	Strongly agree	Strongly agree	Neutral	Strongly agree	Somewhat agree	Somewhat disagree	Strongly agree	Strongly disagree	Less than half of the time	More than half the time	Some of the time	Most of the time	Less than half of the time	Strongly Agree	Very Strongly Agree	Mildly Agree	Neutral	Strongly Disagree	Very Strongly Agree	Very Strongly Agree	Strongly Agree	Very Strongly Agree	Very Strongly Disagree	Very Strongly Agree	Very Strongly Agree	Somewhat agree	Neither Agree nor Disagree	Somewhat disagree	Somewhat agree	Neither Agree nor Disagree
	12	Female	8	Strongly agree	Neutral	Somewhat agree	Strongly agree	Somewhat agree	Somewhat agree	Strongly agree	Neutral	Somewhat agree	Somewhat agree	Somewhat agree	Neutral	Somewhat disagree	Strongly agree	Strongly agree	Somewhat agree	Somewhat agree	Neutral	Somewhat disagree	Strongly agree	Neutral	Somewhat disagree	Somewhat agree	Strongly agree	More than half the time	Less than half of the time	Less than half of the time	More than half the time	Less than half of the time	Neutral	Strongly Agree	Very Strongly Agree	Very Strongly Agree	Mildly Disagree	Strongly Agree	Mildly Agree	Very Strongly Agree	Very Strongly Agree	Neutral	Strongly Agree	Strongly Agree	Neither Agree nor Disagree	Somewhat disagree	Somewhat disagree	Somewhat agree	Somewhat agree
	13	Female	8	Somewhat disagree	Neutral	Strongly agree	Somewhat agree	Somewhat agree	Neutral	Strongly agree	Strongly agree	Somewhat disagree	Somewhat agree	Neutral	Somewhat agree	Somewhat agree	Strongly agree	Somewhat disagree	Strongly disagree	Somewhat agree	Somewhat agree	Strongly agree	Somewhat agree	Strongly disagree	Somewhat agree	Neutral	Somewhat agree	Some of the time	Some of the time	Less than half of the time	Some of the time	Some of the time	Strongly Agree	Very Strongly Agree	Strongly Agree	Mildly Agree	Strongly Agree	Mildly Agree	Mildly Agree	Strongly Agree	Very Strongly Agree	Neutral	Mildly Agree	Very Strongly Agree	Somewhat agree	Somewhat disagree	Neither Agree nor Disagree	Somewhat agree	Somewhat agree
	13	Female	8	Strongly agree	Neutral	Strongly agree	Somewhat agree	Strongly agree	Neutral	Somewhat agree	Somewhat agree	Strongly agree	Somewhat agree	Somewhat agree	Strongly agree	Strongly agree	Strongly agree	Neutral	Somewhat disagree	Strongly agree	Strongly agree	Neutral	Strongly agree	Somewhat agree	Somewhat agree	Neutral	Somewhat agree	More than half the time	Less than half of the time	Most of the time	All of the time	More than half the time	Strongly Agree	Neutral	Very Strongly Agree	Very Strongly Agree	Very Strongly Agree	Neutral	Strongly Agree	Very Strongly Agree	Strongly Agree	Very Strongly Agree	Very Strongly Agree	Strongly Agree	Neither Agree nor Disagree	Neither Agree nor Disagree	Somewhat disagree	Somewhat agree	Complete disagree
	14	Male	8	Somewhat agree	Somewhat agree	Strongly agree	Strongly agree	Strongly agree	Strongly agree	Somewhat agree	Somewhat agree	Neutral	Somewhat agree	Somewhat agree	Somewhat agree	Somewhat agree	Somewhat agree	Neutral	Somewhat agree	Neutral	Strongly agree	Strongly agree	Strongly agree	Somewhat agree	Strongly agree	Strongly agree	Somewhat agree	All of the time	All of the time	Most of the time	All of the time	Most of the time	Strongly Agree	Strongly Agree	Strongly Agree	Very Strongly Agree	Strongly Agree	Very Strongly Agree	Very Strongly Agree	Very Strongly Agree	Very Strongly Agree	Strongly Agree	Very Strongly Agree	Very Strongly Agree	Neither Agree nor Disagree	Neither Agree nor Disagree	Somewhat disagree	Somewhat agree	Neither Agree nor Disagree
	13	Female	8	Strongly agree	Strongly agree	Strongly agree	Somewhat agree	Somewhat agree	Somewhat agree	Strongly agree	Somewhat agree	Neutral	Somewhat agree	Somewhat agree	Strongly agree	Somewhat agree	Strongly agree	Somewhat agree	Somewhat disagree	Strongly agree	Strongly agree	Somewhat disagree	Strongly agree	Somewhat agree	Somewhat agree	Somewhat agree	Somewhat disagree	More than half the time	Most of the time	More than half the time	Most of the time	Less than half of the time	Strongly Agree	Very Strongly Agree	Very Strongly Agree	Very Strongly Agree	Strongly Agree	Strongly Agree	Strongly Agree	Very Strongly Agree	Very Strongly Agree	Strongly Agree	Very Strongly Agree	Strongly Agree	Neither Agree nor Disagree	Neither Agree nor Disagree	Complete disagree	Somewhat agree	Somewhat agree
	13	Female	8	Somewhat agree	Somewhat disagree	Somewhat agree	Strongly agree	Strongly agree	Neutral	Strongly agree	Somewhat agree	Strongly agree	Somewhat agree	Neutral	Neutral	Strongly agree	Somewhat agree	Somewhat agree	Neutral	Somewhat agree	Strongly agree	Somewhat agree	Strongly agree	Somewhat agree	Strongly agree	Strongly agree	Somewhat agree	Less than half of the time	Most of the time	Some of the time	Most of the time	Most of the time	Very Strongly Agree	Very Strongly Agree	Very Strongly Agree	Very Strongly Agree	Very Strongly Agree	Very Strongly Agree	Very Strongly Agree	Very Strongly Agree	Very Strongly Agree	Neutral	Very Strongly Agree	Very Strongly Agree	Somewhat disagree	Neither Agree nor Disagree	Somewhat disagree	Somewhat agree	Somewhat agree
	14	Male	8	Neutral	Somewhat disagree	Somewhat agree	Neutral	Neutral	Somewhat disagree	Strongly agree	Neutral	Strongly agree	Somewhat disagree	Somewhat agree	Neutral	Somewhat agree	Strongly agree	Neutral	Somewhat agree	Somewhat agree	Neutral	Somewhat agree	Strongly agree	Strongly agree	Somewhat disagree	Strongly agree	Neutral	More than half the time	Most of the time	More than half the time	Less than half of the time	Most of the time	Very Strongly Agree	Neutral	Very Strongly Agree	Neutral	Mildly Disagree	Mildly Agree	Neutral	Strongly Agree	Very Strongly Agree	Very Strongly Disagree	Mildly Agree	Very Strongly Agree	Somewhat agree	Neither Agree nor Disagree	Somewhat disagree	Somewhat agree	Neither Agree nor Disagree
	13	Female	8	Strongly agree	Strongly agree	Somewhat agree	Neutral	Strongly agree	Somewhat agree	Strongly agree	Somewhat agree	Strongly agree	Somewhat disagree	Strongly agree	Strongly disagree	Somewhat agree	Strongly agree	Somewhat disagree	Strongly disagree	Somewhat disagree	Somewhat agree	Strongly agree	Somewhat agree	Neutral	Strongly agree	Neutral	Strongly disagree	Some of the time	Some of the time	Less than half of the time	Some of the time	Some of the time	Strongly Agree	Strongly Agree	Very Strongly Agree	Mildly Agree	Strongly Agree	Mildly Agree	Strongly Agree	Mildly Agree	Very Strongly Agree	Strongly Agree	Mildly Agree	Very Strongly Agree	Neither Agree nor Disagree	Complete disagree	Somewhat disagree	Somewhat agree	Neither Agree nor Disagree
	14	Male	8	Strongly agree	Somewhat agree	Strongly agree	Somewhat agree	Strongly agree	Somewhat agree	Strongly agree	Somewhat agree	Neutral	Somewhat agree	Neutral	Somewhat agree	Somewhat agree	Strongly agree	Somewhat agree	Somewhat disagree	Somewhat agree	Strongly agree	Neutral	Strongly agree	Somewhat agree	Strongly agree	Strongly agree	Strongly agree	All of the time	All of the time	All of the time	All of the time	Most of the time	Strongly Agree	Very Strongly Agree	Very Strongly Agree	Very Strongly Agree	Strongly Agree	Very Strongly Agree	Very Strongly Agree	Very Strongly Agree	Very Strongly Agree	Strongly Agree	Very Strongly Agree	Very Strongly Agree	Somewhat agree	Somewhat agree	0	Somewhat agree	Somewhat agree
	13	Female	8	Strongly agree	Strongly disagree	Strongly agree	Strongly agree	Somewhat agree	Somewhat agree	Somewhat agree	Somewhat agree	Strongly agree	Somewhat agree	Somewhat agree	Somewhat agree	Strongly agree	Strongly agree	Somewhat agree	Neutral	Strongly agree	Somewhat agree	Neutral	Somewhat agree	Strongly agree	Strongly agree	Strongly agree	Somewhat agree	Less than half of the time	More than half the time	Most of the time	Most of the time	Most of the time	Very Strongly Agree	Very Strongly Agree	Very Strongly Agree	Very Strongly Agree	Very Strongly Agree	Very Strongly Agree	Very Strongly Agree	Very Strongly Agree	Very Strongly Agree	Mildly Agree	Very Strongly Agree	Strongly Agree	Neither Agree nor Disagree	Neither Agree nor Disagree	Somewhat disagree	Somewhat agree	Neither Agree nor Disagree
	12	Female	8	Strongly agree	Somewhat agree	Strongly agree	Strongly agree	Somewhat agree	Neutral	Somewhat agree	Somewhat agree	Strongly agree	Somewhat agree	Somewhat agree	Somewhat agree	Strongly agree	Strongly agree	Somewhat agree	Neutral	Strongly agree	Somewhat agree	Neutral	Strongly agree	Somewhat agree	Strongly agree	Somewhat agree	Neutral	More than half the time	Less than half of the time	Less than half of the time	Most of the time	More than half the time	Very Strongly Agree	Very Strongly Agree	Very Strongly Agree	Very Strongly Agree	Very Strongly Agree	Very Strongly Agree	Very Strongly Agree	Very Strongly Agree	Very Strongly Agree	Strongly Agree	Very Strongly Agree	Strongly Agree	Somewhat disagree	Neither Agree nor Disagree	Somewhat disagree	Somewhat agree	Neither Agree nor Disagree
	14	Male	9	Somewhat agree	Somewhat agree	Strongly agree	Somewhat agree	Somewhat agree	Somewhat disagree	Somewhat agree	Strongly disagree	Strongly agree	Neutral	Strongly disagree	Strongly agree	Somewhat agree	Somewhat disagree	Strongly agree	Somewhat agree	Strongly agree	Strongly agree	Somewhat disagree	Strongly agree	Neutral	Strongly agree	Strongly agree	Strongly agree	Some of the time	At no time	All of the time	At no time	All of the time	Very Strongly Agree	Mildly Agree	Strongly Agree	Very Strongly Agree	Strongly Agree	Very Strongly Agree	Strongly Agree	Strongly Disagree	Strongly Agree	Strongly Agree	Very Strongly Disagree	Mildly Agree	Neither Agree nor Disagree	Complete disagree	Somewhat disagree	Somewhat agree	Somewhat agree
	14	Male	9	Somewhat agree	Somewhat agree	Somewhat agree	Strongly agree	Strongly agree	Neutral	Somewhat agree	Somewhat agree	Strongly agree	Strongly agree	Strongly agree	Strongly agree	Strongly agree	Somewhat agree	Strongly agree	Somewhat disagree	Strongly agree	Strongly agree	Strongly agree	Somewhat agree	Strongly agree	Strongly agree	Somewhat agree	Strongly agree	More than half the time	Most of the time	Less than half of the time	At no time	All of the time	Mildly Agree	Very Strongly Disagree	Very Strongly Agree	Strongly Agree	Very Strongly Agree	Strongly Agree	Very Strongly Agree	Mildly Agree	Very Strongly Agree	Strongly Agree	Very Strongly Agree	Very Strongly Agree	Neither Agree nor Disagree	0	Somewhat disagree	Somewhat agree	Somewhat agree
	14	Male	9	Somewhat agree	Neutral	Somewhat agree	Strongly agree	Neutral	Somewhat disagree	Strongly agree	Somewhat agree	Neutral	Somewhat agree	Somewhat disagree	Neutral	Strongly agree	Somewhat agree	Somewhat agree	Strongly agree	Strongly agree	Neutral	Somewhat disagree	Somewhat agree	Strongly agree	Strongly agree	Somewhat agree	Somewhat disagree	More than half the time	Less than half of the time	All of the time	At no time	Some of the time	Very Strongly Agree	Very Strongly Agree	Mildly Agree	Strongly Agree	Strongly Agree	Strongly Disagree	Mildly Disagree	Neutral	Mildly Agree	Mildly Agree	Strongly Agree	Strongly Agree	Somewhat disagree	Somewhat disagree	Neither Agree nor Disagree	Somewhat agree	Somewhat disagree
	14	Male	9	Somewhat agree	Strongly disagree	Somewhat agree	Strongly disagree	Neutral	Somewhat disagree	Neutral	Somewhat agree	Strongly agree	Neutral	Neutral	Somewhat agree	Strongly disagree	Neutral	Somewhat disagree	Neutral	Strongly agree	Neutral	Somewhat agree	Somewhat disagree	Strongly disagree	Strongly agree	Somewhat agree	Somewhat disagree	Some of the time	Some of the time	Less than half of the time	More than half the time	Some of the time	Neutral	Neutral	Very Strongly Agree	Very Strongly Agree	Neutral	Neutral	Mildly Agree	Mildly Agree	Mildly Agree	Very Strongly Disagree	Mildly Agree	Neutral	Somewhat agree	Neither Agree nor Disagree	Somewhat disagree	Neither Agree nor Disagree	Somewhat agree
	14	Male	9	Somewhat agree	Strongly disagree	Somewhat agree	Strongly disagree	Somewhat disagree	Somewhat disagree	Somewhat disagree	Somewhat agree	Somewhat agree	Somewhat agree	Somewhat agree	Strongly agree	Strongly agree	Strongly disagree	Neutral	Somewhat agree	Strongly agree	Somewhat agree	Strongly agree	Somewhat agree	Strongly agree	Neutral	Somewhat disagree	Neutral	Less than half of the time	More than half the time	Some of the time	At no time	Less than half of the time	Strongly Disagree	Strongly Disagree	Mildly Agree	Mildly Disagree	Strongly Disagree	Strongly Disagree	Very Strongly Agree	Strongly Disagree	Strongly Agree	Mildly Disagree	Mildly Agree	Mildly Disagree	0	Somewhat agree	0	Somewhat agree	Somewhat agree
	14	Male	9	Somewhat agree	Somewhat agree	Somewhat agree	Strongly agree	Somewhat agree	Somewhat agree	Somewhat agree	Somewhat agree	Somewhat disagree	Somewhat agree	Somewhat disagree	Strongly agree	Somewhat agree	Strongly agree	Strongly agree	Somewhat agree	Strongly agree	Strongly agree	Somewhat agree	Strongly agree	Somewhat agree	Somewhat agree	Somewhat agree	Neutral	More than half the time	Most of the time	Some of the time	More than half the time	More than half the time	Mildly Agree	Mildly Agree	Very Strongly Agree	Strongly Agree	Strongly Agree	Mildly Agree	Mildly Agree	Strongly Agree	Strongly Agree	Strongly Agree	Very Strongly Agree	Mildly Agree	Neither Agree nor Disagree	Neither Agree nor Disagree	Complete disagree	Somewhat agree	Somewhat agree
	13	Female	9	Somewhat agree	Somewhat agree	Somewhat agree	Somewhat agree	Neutral	Neutral	Somewhat agree	Somewhat agree	Somewhat agree	Somewhat agree	Somewhat agree	Somewhat agree	Neutral	Somewhat agree	Somewhat agree	Neutral	Somewhat agree	Somewhat agree	Neutral	Somewhat agree	Somewhat agree	Neutral	Somewhat agree	Somewhat agree	Some of the time	At no time	Some of the time	Some of the time	At no time	Very Strongly Disagree	Very Strongly Disagree	Very Strongly Disagree	Neutral	Strongly Agree	Mildly Disagree	Very Strongly Disagree	Strongly Disagree	Strongly Disagree	Neutral	Very Strongly Disagree	Very Strongly Disagree	Complete disagree	Neither Agree nor Disagree	Neither Agree nor Disagree	0	Complete disagree
	14	Male	9	Neutral	Somewhat disagree	Somewhat agree	Strongly agree	Somewhat agree	Neutral	Somewhat disagree	Neutral	Strongly disagree	Neutral	Somewhat agree	Strongly agree	Somewhat disagree	Somewhat agree	Neutral	Neutral	Strongly disagree	Neutral	Neutral	Somewhat agree	Strongly disagree	Neutral	Strongly agree	Strongly agree	At no time	Most of the time	Most of the time	At no time	At no time	Strongly Agree	Very Strongly Agree	Neutral	Neutral	Strongly Agree	Very Strongly Agree	Very Strongly Agree	Neutral	Very Strongly Agree	Very Strongly Agree	Mildly Agree	Strongly Agree	Neither Agree nor Disagree	Neither Agree nor Disagree	Somewhat disagree	Neither Agree nor Disagree	Somewhat agree
	14	Male	9	Somewhat agree	Somewhat agree	Somewhat agree	Strongly agree	Somewhat agree	Somewhat agree	Somewhat agree	Strongly agree	Somewhat agree	Somewhat agree	Strongly agree	Somewhat agree	Strongly agree	Neutral	Strongly agree	Somewhat agree	Neutral	Somewhat agree	Somewhat agree	Strongly agree	Neutral	Neutral	Somewhat agree	Strongly agree	Some of the time	Some of the time	Less than half of the time	Less than half of the time	Some of the time	Strongly Agree	Mildly Agree	Very Strongly Agree	Neutral	Neutral	Mildly Agree	Mildly Agree	Mildly Agree	Mildly Disagree	Neutral	Mildly Agree	Neutral	Neither Agree nor Disagree	Neither Agree nor Disagree	Complete disagree	Somewhat agree	Neither Agree nor Disagree
	14	Male	9	Somewhat agree	Neutral	Strongly agree	Somewhat agree	Neutral	Neutral	Neutral	Neutral	Somewhat agree	Strongly agree	Neutral	Somewhat agree	Neutral	Neutral	Neutral	Somewhat agree	Neutral	Somewhat agree	Strongly agree	Somewhat agree	Somewhat agree	Strongly agree	Neutral	Neutral	Less than half of the time	Some of the time	Most of the time	All of the time	More than half the time	Mildly Agree	Mildly Disagree	Very Strongly Agree	Mildly Agree	Neutral	Strongly Agree	Mildly Disagree	Mildly Disagree	Neutral	Neutral	Strongly Agree	Mildly Disagree	Neither Agree nor Disagree	Complete disagree	Somewhat disagree	Neither Agree nor Disagree	Somewhat disagree
	14	Male	8	Somewhat agree	Strongly disagree	Strongly disagree	Strongly disagree	Somewhat disagree	Somewhat agree	Somewhat agree	Strongly agree	Somewhat agree	Somewhat disagree	Somewhat agree	Somewhat agree	Strongly agree	Somewhat agree	Strongly disagree	Strongly agree	Somewhat agree	Strongly agree	Somewhat agree	Strongly agree	Somewhat disagree	Somewhat disagree	Somewhat disagree	Neutral	Some of the time	At no time	More than half the time	More than half the time	Some of the time	Very Strongly Agree	Very Strongly Agree	Very Strongly Agree	Mildly Disagree	Very Strongly Disagree	Strongly Disagree	Strongly Disagree	Strongly Disagree	Strongly Agree	Very Strongly Disagree	Very Strongly Agree	Strongly Disagree	0	0	Neither Agree nor Disagree	Neither Agree nor Disagree	0
	14	Male	9	Somewhat agree	Strongly agree	Strongly agree	Somewhat agree	Somewhat agree	Somewhat agree	Somewhat agree	Strongly agree	Somewhat agree	Strongly agree	Neutral	Strongly agree	Somewhat agree	Somewhat agree	Somewhat agree	Somewhat agree	Strongly agree	Somewhat disagree	Somewhat disagree	Somewhat agree	Somewhat agree	Somewhat disagree	Somewhat disagree	Somewhat agree	More than half the time	More than half the time	Some of the time	Some of the time	More than half the time	Mildly Agree	Mildly Agree	Strongly Agree	Strongly Agree	Neutral	Mildly Agree	Mildly Agree	Mildly Agree	Mildly Agree	Mildly Disagree	Mildly Agree	Mildly Agree	Neither Agree nor Disagree	Somewhat agree	0	Neither Agree nor Disagree	Neither Agree nor Disagree
	14	Male	9	Neutral	Somewhat disagree	Neutral	Strongly disagree	Somewhat disagree	Somewhat disagree	Strongly disagree	Strongly agree	Somewhat disagree	Strongly agree	Strongly disagree	Strongly agree	Strongly agree	Strongly agree	Strongly agree	Strongly agree	Somewhat agree	Neutral	Somewhat disagree	Somewhat agree	Somewhat disagree	Somewhat agree	Somewhat disagree	Strongly agree	Some of the time	At no time	At no time	At no time	At no time	Strongly Agree	Very Strongly Disagree	Mildly Agree	Strongly Disagree	Very Strongly Disagree	Neutral	Very Strongly Agree	Very Strongly Disagree	Strongly Disagree	Neutral	Strongly Disagree	Mildly Disagree	Complete disagree	Somewhat disagree	Complete disagree	Somewhat agree	Neither Agree nor Disagree
	14	Female	9	Strongly disagree	Strongly disagree	Strongly agree	Neutral	Neutral	Strongly disagree	Neutral	Somewhat agree	Somewhat agree	Neutral	Strongly disagree	Neutral	Somewhat agree	Strongly agree	Somewhat agree	Somewhat agree	Neutral	Strongly disagree	Strongly disagree	Somewhat agree	Somewhat agree	Strongly disagree	Neutral	Somewhat agree	Some of the time	Some of the time	At no time	At no time	Some of the time	Mildly Agree	Strongly Agree	Very Strongly Agree	Very Strongly Agree	Mildly Agree	Mildly Agree	Mildly Agree	Very Strongly Agree	Very Strongly Agree	Neutral	Strongly Agree	Strongly Agree	Somewhat disagree	Complete disagree	Somewhat disagree	Somewhat disagree	Somewhat agree
	14	Female	9	Somewhat disagree	Somewhat agree	Strongly agree	Somewhat agree	Strongly agree	Somewhat disagree	Strongly agree	Somewhat agree	Somewhat disagree	Somewhat disagree	Somewhat agree	Somewhat disagree	Somewhat disagree	Somewhat agree	Somewhat disagree	Somewhat disagree	Somewhat disagree	Strongly disagree	Strongly disagree	Strongly agree	Somewhat disagree	Somewhat agree	Somewhat agree	Neutral	Less than half of the time	Less than half of the time	At no time	Less than half of the time	Some of the time	Mildly Agree	Mildly Disagree	Very Strongly Agree	Very Strongly Agree	Strongly Disagree	Strongly Agree	Strongly Agree	Strongly Disagree	Mildly Agree	Mildly Agree	Very Strongly Agree	Very Strongly Disagree	Complete disagree	Somewhat agree	Somewhat agree	Complete disagree	Somewhat agree
	14	Female	9	Strongly agree	Somewhat agree	Strongly agree	Strongly agree	Somewhat agree	Somewhat agree	Somewhat agree	Somewhat agree	Strongly agree	Strongly agree	Somewhat disagree	Neutral	Somewhat agree	Strongly agree	Somewhat agree	Neutral	Somewhat agree	Strongly agree	Somewhat agree	Strongly agree	Somewhat agree	Neutral	Somewhat agree	Somewhat agree	Some of the time	Some of the time	More than half the time	At no time	Most of the time	Strongly Agree	Mildly Agree	Very Strongly Agree	Neutral	Very Strongly Disagree	Very Strongly Agree	Strongly Agree	Strongly Agree	Very Strongly Agree	Mildly Disagree	Strongly Agree	Strongly Agree	Neither Agree nor Disagree	Somewhat disagree	Complete disagree	Somewhat agree	Somewhat agree
	12	Female	9	Neutral	Somewhat disagree	Somewhat agree	Strongly agree	Neutral	Somewhat disagree	Somewhat agree	Neutral	Somewhat disagree	Somewhat agree	Neutral	Somewhat agree	Neutral	Strongly agree	Strongly agree	Neutral	Somewhat agree	Somewhat agree	Somewhat disagree	Strongly agree	Somewhat agree	Strongly agree	Strongly agree	Somewhat agree	Less than half of the time	At no time	Some of the time	Less than half of the time	Most of the time	Very Strongly Agree	Very Strongly Agree	Strongly Agree	Very Strongly Agree	Strongly Agree	Very Strongly Agree	Strongly Agree	Very Strongly Agree	Very Strongly Agree	Strongly Agree	Strongly Agree	Very Strongly Agree	Neither Agree nor Disagree	Somewhat disagree	Neither Agree nor Disagree	Neither Agree nor Disagree	Somewhat agree
	14	Female	9	Somewhat agree	Somewhat disagree	Strongly agree	Strongly agree	Somewhat agree	Somewhat disagree	Strongly agree	Strongly agree	Somewhat disagree	Strongly agree	Somewhat disagree	Strongly disagree	Somewhat agree	Strongly agree	Strongly agree	Strongly agree	Somewhat agree	Strongly agree	Strongly agree	Strongly agree	Strongly agree	Strongly agree	Strongly agree	Somewhat disagree	All of the time	Most of the time	All of the time	All of the time	At no time	Mildly Agree	Strongly Agree	Very Strongly Agree	Neutral	Mildly Disagree	Very Strongly Agree	Very Strongly Agree	Very Strongly Disagree	Strongly Agree	Very Strongly Disagree	Strongly Agree	Mildly Agree	Somewhat agree	Complete disagree	Complete disagree	Somewhat agree	Somewhat agree
	14	Female	9	Somewhat agree	Neutral	Strongly agree	Neutral	Neutral	Somewhat disagree	Neutral	Neutral	Somewhat agree	Somewhat disagree	Somewhat agree	Somewhat agree	Strongly agree	Strongly agree	Strongly agree	Neutral	Strongly disagree	Strongly agree	Strongly disagree	Strongly agree	Somewhat agree	Strongly agree	Strongly agree	Strongly agree	Some of the time	Some of the time	Less than half of the time	Some of the time	More than half the time	Strongly Agree	Very Strongly Agree	Very Strongly Agree	Very Strongly Agree	Very Strongly Agree	Strongly Agree	Very Strongly Agree	Neutral	Very Strongly Agree	Mildly Disagree	Mildly Agree	Very Strongly Agree	Somewhat disagree	Complete disagree	Complete disagree	Somewhat agree	Neither Agree nor Disagree
	13	Female	9	Somewhat disagree	Somewhat disagree	Somewhat agree	Strongly agree	Strongly agree	Somewhat agree	Somewhat agree	Strongly agree	Somewhat agree	Neutral	Somewhat agree	Strongly agree	Strongly agree	Somewhat agree	Strongly agree	Neutral	Somewhat agree	Somewhat agree	Somewhat disagree	Strongly agree	Strongly disagree	Somewhat agree	Somewhat agree	Strongly agree	Some of the time	More than half the time	Most of the time	More than half the time	Some of the time	Mildly Agree	Mildly Disagree	Strongly Agree	Strongly Agree	Mildly Agree	Very Strongly Agree	Very Strongly Agree	Mildly Agree	Mildly Agree	Neutral	Strongly Agree	Strongly Agree	Somewhat disagree	Neither Agree nor Disagree	Somewhat disagree	Neither Agree nor Disagree	Somewhat agree
	13	Female	9	Somewhat disagree	Somewhat disagree	Strongly agree	Somewhat agree	Strongly agree	Somewhat agree	Somewhat agree	Strongly agree	Somewhat agree	Strongly agree	Neutral	Strongly agree	Somewhat agree	Strongly agree	Strongly agree	Somewhat agree	Somewhat agree	Strongly agree	Strongly disagree	Strongly agree	Somewhat disagree	Strongly agree	Strongly agree	Strongly agree	Less than half of the time	More than half the time	Most of the time	More than half the time	Some of the time	Mildly Agree	Mildly Agree	Strongly Agree	Strongly Agree	Neutral	Very Strongly Agree	Very Strongly Agree	Mildly Agree	Mildly Agree	Neutral	Strongly Agree	Very Strongly Agree	Neither Agree nor Disagree	Neither Agree nor Disagree	Somewhat disagree	Neither Agree nor Disagree	Somewhat agree
	14	Female	9	Somewhat agree	Somewhat agree	Somewhat agree	Somewhat agree	Somewhat disagree	Neutral	Somewhat agree	Somewhat agree	Strongly agree	Strongly agree	Somewhat agree	Strongly agree	Strongly agree	Somewhat agree	Somewhat agree	Somewhat agree	Somewhat agree	Somewhat agree	Somewhat agree	Somewhat agree	Somewhat agree	Strongly agree	Somewhat agree	Somewhat agree	Some of the time	Most of the time	At no time	All of the time	Some of the time	Very Strongly Disagree	Mildly Disagree	Very Strongly Agree	Strongly Agree	Neutral	Mildly Agree	Strongly Agree	Strongly Agree	Mildly Agree	Neutral	Mildly Agree	Mildly Agree	Neither Agree nor Disagree	Somewhat agree	Complete disagree	Neither Agree nor Disagree	Neither Agree nor Disagree
	14	Female	9	Somewhat agree	Neutral	Strongly agree	Somewhat agree	Strongly agree	Neutral	Neutral	Strongly agree	Somewhat agree	Strongly agree	Strongly agree	Strongly agree	Somewhat agree	Strongly agree	Strongly agree	Strongly agree	Somewhat agree	Strongly agree	Strongly agree	Neutral	Somewhat agree	Somewhat agree	Strongly agree	Somewhat disagree	At no time	All of the time	Some of the time	All of the time	Most of the time	Strongly Agree	Very Strongly Agree	Very Strongly Agree	Very Strongly Agree	Mildly Agree	Very Strongly Agree	Very Strongly Agree	Very Strongly Agree	Strongly Agree	Very Strongly Disagree	Very Strongly Agree	Mildly Agree	Somewhat agree	Complete disagree	Somewhat disagree	Somewhat agree	Somewhat agree
	13	Female	9	Strongly agree	Strongly agree	Strongly agree	Somewhat agree	Neutral	Somewhat disagree	Strongly agree	Neutral	Somewhat disagree	Neutral	Somewhat agree	Somewhat agree	Somewhat agree	Strongly agree	Strongly agree	Strongly agree	Somewhat agree	Somewhat agree	Neutral	Strongly agree	Strongly agree	Strongly agree	Somewhat agree	Strongly agree	All of the time	Most of the time	Most of the time	All of the time	Most of the time	Very Strongly Agree	Strongly Agree	Very Strongly Agree	Very Strongly Agree	Neutral	Strongly Agree	Strongly Agree	Very Strongly Agree	Strongly Agree	Very Strongly Disagree	Very Strongly Agree	Strongly Agree	Neither Agree nor Disagree	Somewhat disagree	Somewhat disagree	Neither Agree nor Disagree	Neither Agree nor Disagree
	14	Female	9	Somewhat agree	Neutral	Somewhat agree	Somewhat agree	Neutral	Somewhat disagree	Neutral	Somewhat agree	Neutral	Neutral	Neutral	Somewhat agree	Neutral	Somewhat agree	Neutral	Neutral	Somewhat agree	Neutral	Somewhat agree	Somewhat agree	Somewhat agree	Somewhat agree	Neutral	Neutral	Some of the time	At no time	At no time	Some of the time	Some of the time	Mildly Agree	Mildly Agree	Mildly Agree	Neutral	Mildly Agree	Mildly Agree	Neutral	Neutral	Very Strongly Agree	Neutral	Very Strongly Agree	Very Strongly Agree	Somewhat disagree	Somewhat disagree	Complete disagree	Neither Agree nor Disagree	Somewhat agree
	14	Female	9	Neutral	Somewhat agree	Strongly agree	Neutral	Neutral	Neutral	Neutral	Neutral	Somewhat agree	Somewhat agree	Neutral	Somewhat agree	Strongly agree	Neutral	Somewhat disagree	Somewhat disagree	Neutral	Strongly disagree	Strongly disagree	Somewhat agree	Somewhat agree	Neutral	Neutral	Somewhat agree	Some of the time	Some of the time	Some of the time	Some of the time	Some of the time	Mildly Agree	Neutral	Very Strongly Agree	Very Strongly Agree	Very Strongly Agree	Strongly Agree	Mildly Agree	Neutral	Mildly Agree	Neutral	Very Strongly Agree	Mildly Agree	Neither Agree nor Disagree	Neither Agree nor Disagree	Somewhat disagree	Somewhat disagree	Somewhat disagree
	14	Female	9	Somewhat agree	Neutral	Strongly agree	Somewhat agree	Neutral	Somewhat disagree	Somewhat agree	Neutral	Somewhat agree	Strongly agree	Somewhat agree	Somewhat agree	Strongly agree	Strongly agree	Strongly agree	Strongly agree	Somewhat agree	Strongly agree	Neutral	Strongly agree	Somewhat agree	Strongly agree	Strongly agree	Somewhat agree	Some of the time	At no time	Less than half of the time	Most of the time	Less than half of the time	Very Strongly Agree	Strongly Agree	Strongly Agree	Very Strongly Agree	Very Strongly Agree	Strongly Agree	Strongly Agree	Very Strongly Agree	Very Strongly Agree	Mildly Agree	Very Strongly Agree	Strongly Agree	Neither Agree nor Disagree	Neither Agree nor Disagree	Neither Agree nor Disagree	Somewhat agree	Somewhat agree
	14	Female	10	Neutral	Neutral	Somewhat agree	Somewhat agree	Strongly agree	Neutral	Neutral	Neutral	Neutral	Somewhat agree	Neutral	Neutral	Somewhat disagree	Somewhat agree	Neutral	Somewhat agree	Neutral	Neutral	Somewhat disagree	Somewhat agree	Somewhat agree	Neutral	Somewhat agree	Neutral	All of the time	More than half the time	Less than half of the time	More than half the time	Some of the time	Neutral	Mildly Agree	Very Strongly Agree	Very Strongly Agree	Neutral	Strongly Agree	Very Strongly Agree	Very Strongly Agree	Very Strongly Agree	Mildly Disagree	Very Strongly Agree	Strongly Agree	Somewhat disagree	Somewhat disagree	Complete disagree	Neither Agree nor Disagree	Somewhat agree
	14	Female	10	Somewhat agree	Neutral	Strongly agree	Strongly agree	Somewhat agree	Neutral	Somewhat agree	Somewhat agree	Neutral	Somewhat disagree	Somewhat disagree	Somewhat agree	Somewhat agree	Strongly agree	Somewhat agree	Somewhat agree	Neutral	Strongly agree	Somewhat agree	Strongly agree	Somewhat agree	Strongly agree	Strongly agree	Neutral	Some of the time	Less than half of the time	More than half the time	Most of the time	All of the time	Strongly Agree	Mildly Agree	Very Strongly Agree	Very Strongly Agree	Strongly Agree	Very Strongly Agree	Very Strongly Agree	Strongly Agree	Strongly Agree	Strongly Agree	Very Strongly Agree	Strongly Agree	Somewhat disagree	Somewhat disagree	Neither Agree nor Disagree	Neither Agree nor Disagree	Neither Agree nor Disagree
	14	Female		Neutral	Somewhat disagree	Strongly agree	Strongly agree	Strongly agree	Neutral	Somewhat disagree	Neutral	Neutral	Neutral	Somewhat disagree	Neutral	Somewhat agree	Strongly agree	Somewhat agree	Neutral	Somewhat disagree	Somewhat agree	Somewhat agree	Strongly agree	Strongly agree	Strongly agree	Strongly agree	Neutral	Most of the time	Some of the time	Less than half of the time	Most of the time	Most of the time	Neutral	Neutral	Very Strongly Agree	Very Strongly Agree	Mildly Agree	Very Strongly Agree	Very Strongly Agree	Mildly Disagree	Very Strongly Agree	Strongly Disagree	Very Strongly Agree	Very Strongly Agree	Somewhat disagree	Somewhat disagree	Neither Agree nor Disagree	Somewhat agree	Somewhat agree
	14	Female	10	Somewhat agree	Somewhat disagree	Strongly agree	Strongly agree	Neutral	Somewhat disagree	Somewhat agree	Neutral	Somewhat agree	Strongly disagree	Strongly disagree	Strongly disagree	Strongly agree	Strongly agree	Somewhat agree	Somewhat agree	Strongly agree	Strongly disagree	Somewhat disagree	Strongly agree	Strongly agree	Strongly agree	Somewhat agree	Strongly agree	Most of the time	Some of the time	Most of the time	Some of the time	All of the time	Very Strongly Agree	Very Strongly Agree	Very Strongly Agree	Neutral	Very Strongly Agree	Very Strongly Agree	Very Strongly Agree	Neutral	Very Strongly Agree	Strongly Agree	Neutral	Very Strongly Agree	Somewhat agree	Complete disagree	Complete disagree	Neither Agree nor Disagree	Somewhat agree
	14	Female	10	Somewhat agree	Neutral	Strongly agree	Strongly agree	Strongly agree	Neutral	Somewhat agree	Somewhat agree	Somewhat agree	Neutral	Somewhat agree	Neutral	Neutral	Strongly agree	Neutral	Somewhat agree	Strongly agree	Strongly agree	Strongly agree	Strongly agree	Strongly agree	Strongly agree	Strongly agree	Neutral	More than half the time	Some of the time	Most of the time	Less than half of the time	More than half the time	Neutral	Strongly Agree	Very Strongly Agree	Very Strongly Agree	Very Strongly Agree	Strongly Agree	Very Strongly Agree	Very Strongly Agree	Very Strongly Agree	Strongly Agree	Very Strongly Agree	Very Strongly Agree	Neither Agree nor Disagree	Somewhat disagree	0	Neither Agree nor Disagree	Somewhat agree
	14	Female	10	Neutral	Neutral	Somewhat agree	Strongly agree	Somewhat agree	Neutral	Neutral	Neutral	Neutral	Somewhat disagree	Neutral	Neutral	Somewhat disagree	Somewhat agree	Neutral	Somewhat agree	Somewhat agree	Neutral	Somewhat disagree	Somewhat agree	Somewhat agree	Neutral	Neutral	Neutral	All of the time	More than half the time	Less than half of the time	More than half the time	Some of the time	Neutral	Mildly Agree	Very Strongly Agree	Very Strongly Agree	Neutral	Very Strongly Agree	Very Strongly Agree	Very Strongly Agree	Very Strongly Agree	Mildly Disagree	Very Strongly Agree	Very Strongly Agree	Somewhat disagree	Somewhat disagree	Complete disagree	Neither Agree nor Disagree	Somewhat agree
	11	Male	5	Somewhat agree	Strongly agree	Strongly agree	Somewhat agree	Strongly agree	Strongly agree	Strongly agree	Somewhat agree	Somewhat agree	Strongly agree	Strongly agree	Somewhat agree	Somewhat agree	Somewhat agree	Strongly agree	Somewhat agree	Strongly agree	Somewhat agree	Neutral	Strongly agree	Strongly agree	Neutral	Strongly agree	Somewhat agree	All of the time	Most of the time	Most of the time	Most of the time	All of the time	Strongly Agree	Very Strongly Agree	Very Strongly Agree	Strongly Agree	Very Strongly Agree	Strongly Agree	Very Strongly Agree	Strongly Agree	Very Strongly Agree	Very Strongly Agree	Strongly Agree	Very Strongly Agree	Neither Agree nor Disagree	Neither Agree nor Disagree	0	Neither Agree nor Disagree	Somewhat agree
	10	Male	5	Strongly agree	Somewhat agree	Strongly agree	Strongly agree	Neutral	Strongly agree	Strongly agree	Strongly agree	Strongly agree	Neutral	Somewhat agree	Strongly agree	Somewhat agree	Strongly agree	Somewhat agree	Strongly agree	Neutral	Strongly agree	Neutral	Strongly agree	Strongly agree	Somewhat agree	Strongly agree	Strongly agree	All of the time	Most of the time	Most of the time	All of the time	More than half the time	Strongly Agree	Strongly Agree	Very Strongly Agree	Very Strongly Agree	Very Strongly Agree	Strongly Agree	Very Strongly Agree	Strongly Agree	Very Strongly Agree	Very Strongly Agree	Very Strongly Agree	Mildly Agree	Neither Agree nor Disagree	Somewhat agree	Somewhat disagree	Somewhat agree	Somewhat agree
	10	Male	5	Strongly agree	Somewhat disagree	Strongly agree	Strongly agree	Somewhat agree	Strongly agree	Strongly agree	Strongly agree	Strongly agree	Strongly agree	Strongly agree	Somewhat agree	Strongly agree	Strongly agree	Somewhat agree	Neutral	Strongly agree	Strongly agree	Strongly disagree	Strongly agree	Somewhat agree	Strongly agree	Strongly agree	Somewhat agree	Most of the time	Most of the time	More than half the time	Less than half of the time	All of the time	Very Strongly Agree	Very Strongly Agree	Very Strongly Agree	Very Strongly Agree	Very Strongly Agree	Very Strongly Agree	Very Strongly Agree	Strongly Agree	Very Strongly Agree	Very Strongly Agree	Very Strongly Agree	Very Strongly Agree	Somewhat agree	Neither Agree nor Disagree	Neither Agree nor Disagree	Somewhat agree	Somewhat agree
	11	Female	5	Strongly agree	Strongly disagree	Strongly agree	Strongly agree	Somewhat agree	Neutral	Neutral	Somewhat agree	Strongly agree	Strongly disagree	Somewhat agree	Strongly disagree	Strongly agree	Strongly agree	Strongly agree	Somewhat agree	Strongly disagree	Strongly agree	Somewhat agree	Strongly agree	Strongly agree	Neutral	Strongly agree	Strongly agree	All of the time	Less than half of the time	Some of the time	All of the time	All of the time	Very Strongly Agree	Very Strongly Agree	Very Strongly Agree	Strongly Agree	Very Strongly Agree	Neutral	Very Strongly Agree	Very Strongly Agree	Mildly Agree	Very Strongly Agree	Strongly Agree	Very Strongly Agree	Somewhat agree	0	Somewhat disagree	Neither Agree nor Disagree	Somewhat agree
	10	Male	5	Strongly agree	Somewhat agree	Strongly agree	Strongly agree	Strongly agree	Somewhat agree	Strongly agree	Strongly agree	Strongly agree	Somewhat agree	Somewhat agree	Strongly agree	Somewhat agree	Neutral	Neutral	Strongly agree	Strongly agree	Strongly agree	Strongly disagree	Strongly agree	Strongly agree	Somewhat agree	Strongly agree	Strongly agree	All of the time	More than half the time	All of the time	All of the time	All of the time	Very Strongly Agree	Very Strongly Agree	Very Strongly Agree	Very Strongly Agree	Very Strongly Agree	Very Strongly Agree	Very Strongly Agree	Very Strongly Agree	Very Strongly Agree	Very Strongly Agree	Very Strongly Agree	Very Strongly Agree	Neither Agree nor Disagree	Somewhat agree	Complete disagree	Somewhat agree	Somewhat agree
	10	Male	5	Strongly agree	Strongly agree	Strongly agree	Strongly agree	Strongly agree	Strongly agree	Strongly agree	Somewhat agree	Strongly agree	Somewhat agree	Strongly agree	Strongly agree	Neutral	Strongly agree	Somewhat agree	Strongly agree	Strongly agree	Strongly agree	Strongly agree	Strongly agree	Strongly agree	Strongly agree	Strongly agree	Strongly agree	All of the time	Most of the time	All of the time	All of the time	All of the time	Very Strongly Agree	Strongly Agree	Very Strongly Agree	Very Strongly Agree	Very Strongly Agree	Very Strongly Agree	Very Strongly Agree	Strongly Agree	Very Strongly Agree	Very Strongly Agree	Very Strongly Agree	Very Strongly Agree	Somewhat agree	Somewhat agree	0	Somewhat agree	Somewhat agree
	11	Male	5	Strongly agree	Strongly agree	Strongly agree	Somewhat agree	Somewhat agree	Strongly agree	Strongly agree	Strongly agree	Strongly agree	Somewhat agree	Somewhat agree	Strongly agree	Strongly agree	Strongly agree	Strongly agree	Somewhat agree	Somewhat agree	Somewhat agree	Neutral	Somewhat agree	Somewhat agree	Strongly agree	Somewhat agree	Strongly agree	Less than half of the time	At no time	More than half the time	Less than half of the time	Most of the time	Mildly Agree	Mildly Agree	Very Strongly Agree	Very Strongly Agree	Very Strongly Agree	Strongly Agree	Strongly Agree	Very Strongly Agree	Strongly Agree	Very Strongly Agree	Very Strongly Agree	Strongly Agree	Neither Agree nor Disagree	Somewhat agree	Somewhat agree	Somewhat agree	Neither Agree nor Disagree
	10	Male	5	Somewhat agree	Strongly agree	Strongly agree	Strongly agree	Strongly agree	Strongly agree	Strongly agree	Strongly agree	Strongly agree	Strongly agree	Strongly agree	Somewhat agree	Strongly agree	Somewhat agree	Strongly agree	Somewhat agree	Strongly agree	Strongly agree	Somewhat agree	Strongly agree	Strongly agree	Somewhat agree	Strongly agree	Strongly agree	All of the time	Most of the time	All of the time	All of the time	All of the time	Very Strongly Agree	Very Strongly Agree	Very Strongly Agree	Very Strongly Agree	Very Strongly Agree	Very Strongly Agree	Very Strongly Agree	Very Strongly Agree	Very Strongly Agree	Very Strongly Agree	Very Strongly Agree	Very Strongly Agree	Neither Agree nor Disagree	Somewhat agree	Complete disagree	Somewhat agree	Somewhat agree
	10	Female	5	Somewhat agree	Strongly agree	Strongly agree	Strongly agree	Strongly agree	Strongly agree	Strongly agree	Somewhat agree	Somewhat agree	Strongly agree	Strongly agree	Somewhat agree	Somewhat agree	Strongly agree	Somewhat agree	Strongly agree	Strongly agree	Somewhat agree	Somewhat agree	Strongly agree	Strongly agree	Neutral	Strongly agree	Strongly agree	All of the time	Most of the time	Most of the time	All of the time	All of the time	Very Strongly Agree	Strongly Agree	Very Strongly Agree	Strongly Agree	Very Strongly Agree	Strongly Agree	Strongly Agree	Very Strongly Agree	Very Strongly Agree	Very Strongly Agree	Strongly Agree	Strongly Agree	Neither Agree nor Disagree	Neither Agree nor Disagree	0	Somewhat agree	Neither Agree nor Disagree
	11	Male	5	Somewhat agree	Strongly agree	Strongly agree	Strongly agree	Strongly agree	Strongly agree	Neutral	Strongly agree	Strongly agree	Somewhat agree	Strongly agree	Strongly agree	Somewhat agree	Strongly agree	Somewhat agree	Strongly agree	Strongly agree	Strongly agree	Strongly agree	Strongly agree	Strongly agree	Neutral	Strongly agree	Strongly agree	More than half the time	Most of the time	All of the time	All of the time	Less than half of the time	Very Strongly Agree	Very Strongly Agree	Very Strongly Agree	Neutral	Very Strongly Agree	Very Strongly Agree	Very Strongly Agree	Very Strongly Agree	Very Strongly Agree	Very Strongly Agree	Neutral	Very Strongly Agree	Somewhat agree	Somewhat agree	Somewhat disagree	Somewhat agree	Somewhat agree
	10	Female	5	Strongly agree	Neutral	Strongly agree	Strongly agree	Strongly agree	Somewhat agree	Strongly agree	Neutral	Strongly agree	Strongly agree	Strongly agree	Somewhat agree	Somewhat agree	Strongly agree	Somewhat agree	Strongly agree	Strongly agree	Strongly agree	Strongly disagree	Strongly agree	Strongly agree	Somewhat agree	Strongly agree	Strongly agree	All of the time	Most of the time	All of the time	At no time	All of the time	Very Strongly Agree	Strongly Agree	Very Strongly Agree	Very Strongly Agree	Strongly Disagree	Strongly Disagree	Very Strongly Agree	Very Strongly Agree	Strongly Disagree	Very Strongly Agree	Very Strongly Agree	Strongly Disagree	Neither Agree nor Disagree	Somewhat agree	Complete disagree	Neither Agree nor Disagree	0
	11	Female	5	Strongly agree	Neutral	Strongly agree	Strongly agree	Somewhat agree	Somewhat disagree	Strongly agree	Neutral	Somewhat agree	Strongly agree	Strongly disagree	Strongly agree	Somewhat agree	Strongly agree	Neutral	Somewhat disagree	Strongly agree	Strongly agree	Neutral	Strongly agree	Somewhat disagree	Strongly agree	Strongly agree	Strongly agree	All of the time	Less than half of the time	Most of the time	All of the time	Most of the time	Strongly Agree	Mildly Agree	Very Strongly Agree	Very Strongly Agree	Strongly Agree	Strongly Agree	Mildly Agree	Very Strongly Agree	Mildly Agree	Mildly Agree	Very Strongly Agree	Strongly Disagree	Somewhat disagree	Neither Agree nor Disagree	Somewhat agree	Neither Agree nor Disagree	Somewhat agree
	10	Female	5	Strongly agree	Strongly agree	Strongly agree	Strongly agree	Strongly agree	Somewhat agree	Strongly agree	Neutral	Strongly agree	Neutral	Strongly agree	Strongly agree	Neutral	Strongly agree	Strongly agree	Neutral	Strongly agree	Strongly agree	Neutral	Strongly agree	Strongly agree	Neutral	Strongly agree	Neutral	All of the time	Most of the time	Some of the time	Some of the time	All of the time	Very Strongly Agree	Very Strongly Agree	Very Strongly Agree	Strongly Agree	Very Strongly Agree	Strongly Agree	Very Strongly Agree	Very Strongly Agree	Neutral	Very Strongly Agree	Very Strongly Agree	Neutral	Neither Agree nor Disagree	Somewhat disagree	Complete disagree	Neither Agree nor Disagree	Neither Agree nor Disagree
	11	Female	5	Somewhat agree	Strongly agree	Strongly agree	Strongly agree	Strongly agree	Neutral	Strongly agree	Neutral	Strongly agree	Neutral	Strongly agree	Strongly agree	Neutral	Strongly agree	Neutral	Neutral	Strongly agree	Strongly agree	Strongly disagree	Strongly agree	Strongly agree	Neutral	Strongly agree	Neutral	All of the time	Some of the time	Some of the time	Some of the time	All of the time	Very Strongly Agree	Very Strongly Agree	Very Strongly Agree	Strongly Agree	Very Strongly Agree	Neutral	Very Strongly Agree	Very Strongly Agree	Neutral	Very Strongly Agree	Very Strongly Agree	Neutral	Neither Agree nor Disagree	Somewhat disagree	Complete disagree	Somewhat agree	Neither Agree nor Disagree
	13	Female	5	Strongly agree	Strongly agree	Strongly agree	Strongly agree	Strongly agree	Strongly agree	Strongly agree	Strongly agree	Somewhat agree	Strongly agree	Somewhat agree	Strongly agree	Somewhat agree	Strongly agree	Somewhat agree	Somewhat agree	Somewhat agree	Strongly agree	Somewhat agree	Strongly agree	Strongly agree	Somewhat agree	Somewhat agree	Strongly disagree	All of the time	All of the time	Most of the time	Most of the time	All of the time	Very Strongly Agree	Strongly Agree	Strongly Agree	Very Strongly Agree	Very Strongly Agree	Strongly Agree	Very Strongly Agree	Very Strongly Agree	Strongly Agree	Strongly Agree	Strongly Agree	Very Strongly Agree	Somewhat agree	Neither Agree nor Disagree	Complete disagree	Somewhat agree	Somewhat agree
	11	Female	5	Strongly agree	Somewhat agree	Strongly agree	Strongly agree	Somewhat agree	Strongly agree	Strongly agree	Strongly agree	Strongly agree	Somewhat disagree	Somewhat agree	Somewhat agree	Strongly agree	Strongly agree	Somewhat agree	Neutral	Strongly agree	Strongly agree	Strongly disagree	Strongly agree	Somewhat agree	Strongly agree	Strongly agree	Somewhat agree	Most of the time	Most of the time	More than half the time	Some of the time	All of the time	Very Strongly Agree	Strongly Agree	Very Strongly Agree	Very Strongly Agree	Very Strongly Agree	Very Strongly Agree	Strongly Agree	Very Strongly Agree	Very Strongly Agree	Very Strongly Agree	Very Strongly Agree	Very Strongly Agree	Somewhat agree	Complete disagree	Complete disagree	Somewhat agree	Somewhat agree
	11	Male	5	Strongly agree	Strongly disagree	Strongly agree	Strongly agree	Strongly agree	Somewhat agree	Somewhat agree	Somewhat agree	Strongly agree	Neutral	Somewhat agree	Somewhat disagree	Somewhat agree	Strongly agree	Neutral	Somewhat agree	Somewhat disagree	Strongly agree	Neutral	Strongly agree	Strongly agree	Strongly agree	Strongly agree	Strongly agree	Most of the time	Less than half of the time	More than half the time	All of the time	Most of the time	Very Strongly Agree	Very Strongly Agree	Very Strongly Agree	Very Strongly Disagree	Very Strongly Agree	Very Strongly Agree	Very Strongly Agree	Very Strongly Agree	Very Strongly Agree	Very Strongly Agree	Very Strongly Agree	Very Strongly Agree	Somewhat agree	Neither Agree nor Disagree	0	Somewhat agree	Somewhat agree
	11	Male	5	Strongly agree	Neutral	Strongly agree	Strongly agree	Somewhat agree	Neutral	Strongly agree	Neutral	Strongly agree	Neutral	Neutral	Strongly agree	Somewhat agree	Strongly agree	Neutral	Somewhat disagree	Strongly agree	Neutral	Somewhat disagree	Strongly agree	Strongly agree	Strongly agree	Strongly agree	Strongly agree	All of the time	Some of the time	Most of the time	All of the time	All of the time	Strongly Agree	Mildly Agree	Very Strongly Agree	Very Strongly Agree	Mildly Agree	Neutral	Mildly Agree	Very Strongly Agree	Neutral	Mildly Agree	Very Strongly Agree	Strongly Agree	Somewhat agree	Complete disagree	Complete disagree	Neither Agree nor Disagree	Somewhat agree
	10	Male	5	Strongly agree	Strongly agree	Strongly agree	Somewhat agree	Neutral	Strongly agree	Strongly agree	Strongly agree	Somewhat agree	Strongly agree	Strongly agree	Strongly agree	Somewhat agree	Somewhat agree	Somewhat agree	Strongly agree	Somewhat agree	Strongly agree	Strongly agree	Strongly agree	Strongly agree	Strongly agree	Somewhat agree	Strongly agree	All of the time	Some of the time	All of the time	Most of the time	All of the time	Very Strongly Disagree	Very Strongly Agree	Strongly Agree	Very Strongly Agree	Strongly Agree	Mildly Agree	Very Strongly Agree	Strongly Agree	Very Strongly Agree	Very Strongly Agree	Strongly Agree	Very Strongly Agree	Somewhat agree	Neither Agree nor Disagree	Somewhat disagree	Somewhat agree	Neither Agree nor Disagree
	12	Female	5	Strongly agree	Somewhat agree	Strongly agree	Strongly agree	Strongly agree	Somewhat agree	Somewhat agree	Neutral	Strongly agree	Strongly disagree	Neutral	Strongly agree	Neutral	Strongly agree	Strongly agree	Strongly agree	Strongly agree	Strongly agree	Neutral	Strongly agree	Neutral	Strongly agree	Strongly agree	Strongly agree	All of the time	Most of the time	Some of the time	At no time	Most of the time	Very Strongly Agree	Very Strongly Disagree	Very Strongly Agree	Neutral	Very Strongly Agree	Mildly Disagree	Neutral	Neutral	Very Strongly Agree	Very Strongly Agree	Very Strongly Agree	Neutral	Neither Agree nor Disagree	Complete disagree	0	Somewhat agree	Somewhat agree
	10	Male	5	Strongly agree	Strongly agree	Strongly agree	Strongly agree	Strongly agree	Somewhat agree	Somewhat agree	Strongly agree	Strongly agree	Neutral	Somewhat agree	Strongly agree	Somewhat agree	Strongly agree	Strongly agree	Strongly agree	Somewhat agree	Strongly agree	Neutral	Strongly agree	Strongly agree	Strongly agree	Strongly agree	Somewhat agree	Less than half of the time	Most of the time	More than half the time	Some of the time	More than half the time	Mildly Agree	Strongly Agree	Very Strongly Agree	Very Strongly Agree	Very Strongly Agree	Strongly Agree	Very Strongly Agree	Strongly Agree	Very Strongly Agree	Very Strongly Agree	Very Strongly Agree	Strongly Agree	Neither Agree nor Disagree	Somewhat agree	Neither Agree nor Disagree	Somewhat agree	Somewhat agree
	10	Male	5	Somewhat agree	Strongly agree	Strongly agree	Strongly agree	Strongly agree	Strongly agree	Somewhat disagree	Strongly agree	Strongly agree	Strongly agree	Strongly agree	Strongly agree	Strongly agree	Strongly agree	Somewhat agree	Strongly agree	Strongly agree	Strongly agree	Strongly agree	Strongly agree	Strongly agree	Neutral	Strongly agree	Strongly agree	More than half the time	All of the time	All of the time	All of the time	Less than half of the time	Very Strongly Agree	Very Strongly Agree	Very Strongly Agree	Neutral	Very Strongly Agree	Neutral	Strongly Agree	Very Strongly Agree	Very Strongly Agree	Very Strongly Agree	Neutral	Very Strongly Agree	Somewhat agree	Somewhat agree	0	Somewhat agree	Somewhat agree
	11	Male	5	Somewhat agree	Neutral	Somewhat agree	Somewhat agree	Somewhat agree	Neutral	Neutral	Somewhat agree	Neutral	Neutral	Neutral	Somewhat agree	Neutral	Neutral	Somewhat agree	Somewhat agree	Somewhat agree	Somewhat agree	Neutral	Strongly agree	Somewhat agree	Neutral	Somewhat agree	Strongly agree	Some of the time	Less than half of the time	All of the time	More than half the time	Less than half of the time	Mildly Agree	Neutral	Very Strongly Agree	Strongly Agree	Strongly Agree	Mildly Agree	Neutral	Very Strongly Agree	Mildly Agree	Mildly Agree	Strongly Agree	Mildly Agree	Neither Agree nor Disagree	Somewhat disagree	Neither Agree nor Disagree	Somewhat disagree	Neither Agree nor Disagree
	10	Male	5	Somewhat agree	Strongly agree	Somewhat agree	Strongly agree	Strongly agree	Strongly agree	Somewhat agree	Somewhat agree	Strongly agree	Somewhat agree	Somewhat agree	Somewhat agree	Strongly agree	Strongly agree	Strongly agree	Strongly agree	Strongly agree	Strongly agree	Somewhat agree	Strongly agree	Strongly agree	Strongly agree	Strongly agree	Strongly agree	Most of the time	All of the time	Less than half of the time	Most of the time	All of the time	Very Strongly Agree	Very Strongly Agree	Very Strongly Agree	Very Strongly Agree	Very Strongly Agree	Strongly Agree	Strongly Agree	Very Strongly Agree	Very Strongly Agree	Very Strongly Agree	Very Strongly Agree	Strongly Agree	Somewhat agree	Complete disagree	Somewhat agree	Somewhat agree	Somewhat agree
	10	Female	5	Somewhat disagree	Strongly agree	Strongly agree	Strongly agree	Strongly agree	Somewhat agree	Strongly agree	Strongly agree	Somewhat agree	Strongly agree	Somewhat agree	Neutral	Strongly agree	Somewhat agree	Strongly agree	Strongly agree	Somewhat agree	Strongly agree	Somewhat disagree	Somewhat disagree	Somewhat agree	Strongly agree	Strongly agree	Strongly agree	Most of the time	Most of the time	All of the time	All of the time	More than half the time	Strongly Agree	Mildly Agree	Very Strongly Agree	Very Strongly Agree	Strongly Agree	Neutral	Neutral	Very Strongly Agree	Very Strongly Disagree	Very Strongly Agree	Strongly Agree	Strongly Disagree	Somewhat agree	Somewhat disagree	Complete disagree	Somewhat agree	0
	10	Male	5	Somewhat agree	Strongly agree	Somewhat agree	Strongly agree	Somewhat agree	Somewhat agree	Strongly agree	Strongly agree	Strongly agree	Somewhat agree	Somewhat agree	Somewhat agree	Strongly agree	Strongly agree	Somewhat agree	Strongly agree	Neutral	Strongly agree	Somewhat disagree	Strongly agree	Strongly agree	Strongly agree	Somewhat agree	Somewhat disagree	Most of the time	Most of the time	All of the time	All of the time	More than half the time	Strongly Agree	Very Strongly Agree	Very Strongly Agree	Very Strongly Agree	Strongly Agree	Strongly Agree	Mildly Agree	Very Strongly Agree	Strongly Agree	Very Strongly Agree	Very Strongly Agree	Strongly Agree	Neither Agree nor Disagree	Somewhat agree	Somewhat agree	Neither Agree nor Disagree	Somewhat agree
	11	Male	5	Strongly disagree	Somewhat disagree	Somewhat agree	Somewhat disagree	Somewhat disagree	Neutral	Somewhat disagree	Neutral	Somewhat agree	Somewhat disagree	Strongly disagree	Neutral	Somewhat disagree	Neutral	Strongly disagree	Strongly agree	Strongly agree	Neutral	Somewhat disagree	Strongly agree	Strongly agree	Strongly disagree	Strongly agree	Strongly agree	Some of the time	Most of the time	Less than half of the time	Most of the time	More than half the time	Very Strongly Agree	Very Strongly Agree	Very Strongly Agree	Very Strongly Agree	Very Strongly Agree	Mildly Agree	Strongly Disagree	Strongly Agree	Strongly Agree	Neutral	Mildly Agree	Neutral	Somewhat disagree	Neither Agree nor Disagree	Complete disagree	Complete disagree	Somewhat agree
	11	Male	5	Somewhat agree	Somewhat agree	Somewhat agree	Strongly agree	Somewhat agree	Somewhat agree	Somewhat agree	Neutral	Strongly agree	Somewhat agree	Somewhat disagree	Strongly agree	Somewhat agree	Strongly agree	Somewhat agree	Somewhat disagree	Somewhat agree	Strongly agree	Somewhat disagree	Strongly agree	Somewhat agree	Somewhat disagree	Strongly agree	Strongly agree	Most of the time	More than half the time	All of the time	Most of the time	Less than half of the time	Very Strongly Agree	Strongly Agree	Mildly Agree	Strongly Agree	Strongly Agree	Very Strongly Agree	Strongly Agree	Neutral	Very Strongly Agree	Strongly Agree	Very Strongly Agree	Strongly Agree	Neither Agree nor Disagree	Complete disagree	Neither Agree nor Disagree	Neither Agree nor Disagree	Somewhat agree
	11	Male	6	Strongly disagree	Strongly disagree	Strongly agree	Neutral	Strongly disagree	Neutral	Somewhat agree	Strongly agree	Strongly agree	Somewhat agree	Strongly agree	Strongly agree	Strongly agree	Strongly agree	Strongly agree	Strongly agree	Somewhat agree	Somewhat agree	Somewhat agree	Strongly agree	Strongly agree	Somewhat agree	Strongly disagree	Strongly agree	At no time	More than half the time	All of the time	At no time	Most of the time	Very Strongly Disagree	Very Strongly Disagree	Very Strongly Agree	Very Strongly Agree	Very Strongly Disagree	Very Strongly Disagree	Very Strongly Disagree	Very Strongly Disagree	Very Strongly Disagree	Very Strongly Agree	Very Strongly Agree	Very Strongly Disagree	0	0	Somewhat agree	0	0
	10	Male	6	Strongly disagree	Strongly disagree	Strongly agree	Neutral	Strongly disagree	Somewhat disagree	Strongly disagree	Strongly agree	Strongly disagree	Somewhat disagree	Strongly agree	Strongly agree	Strongly disagree	Strongly agree	Neutral	Strongly disagree	Strongly disagree	Strongly agree	Strongly agree	Strongly disagree	Strongly agree	Strongly agree	Strongly disagree	Strongly disagree	At no time	At no time	All of the time	At no time	At no time	Very Strongly Disagree	Very Strongly Disagree	Neutral	Neutral	Very Strongly Disagree	Very Strongly Disagree	Very Strongly Disagree	Neutral	Very Strongly Disagree	Neutral	Neutral	Very Strongly Disagree	0	0	Somewhat agree	0	Somewhat agree
	11	Male	6	Somewhat agree	Somewhat agree	Strongly agree	Strongly agree	Somewhat disagree	Somewhat agree	Strongly disagree	Strongly agree	Strongly disagree	Strongly agree	Strongly agree	Strongly agree	Somewhat agree	Strongly agree	Somewhat agree	Strongly agree	Somewhat agree	Strongly agree	Strongly agree	Strongly agree	Somewhat agree	Somewhat disagree	Strongly agree	Strongly agree	More than half the time	At no time	Most of the time	Some of the time	More than half the time	Very Strongly Agree	Very Strongly Agree	Very Strongly Agree	Strongly Agree	Strongly Agree	Mildly Agree	Strongly Agree	Strongly Agree	Very Strongly Agree	Strongly Agree	Strongly Agree	Strongly Agree	Somewhat agree	Neither Agree nor Disagree	Complete disagree	Neither Agree nor Disagree	Somewhat agree
	11	Male	6	Strongly agree	Strongly disagree	Strongly agree	Strongly agree	Strongly agree	Strongly agree	Neutral	Strongly agree	Strongly disagree	Somewhat agree	Strongly agree	Strongly agree	Strongly agree	Strongly agree	Strongly disagree	Strongly disagree	Somewhat agree	Strongly agree	Strongly agree	Strongly agree	Strongly agree	Strongly agree	Strongly agree	Strongly agree	At no time	All of the time	All of the time	All of the time	Less than half of the time	Very Strongly Disagree	Very Strongly Agree	Very Strongly Agree	Very Strongly Agree	Very Strongly Disagree	Very Strongly Agree	Very Strongly Agree	Very Strongly Agree	Mildly Agree	Very Strongly Agree	Strongly Agree	Very Strongly Agree	0	Somewhat agree	Somewhat agree	Somewhat agree	Somewhat agree
	11	Female	6	Somewhat agree	Neutral	Strongly agree	Somewhat agree	Neutral	Neutral	Strongly agree	Neutral	Somewhat agree	Strongly agree	Strongly disagree	Strongly disagree	Strongly agree	Strongly agree	Neutral	Somewhat disagree	Strongly agree	Strongly agree	Strongly disagree	Neutral	Strongly agree	Somewhat agree	Neutral	Somewhat agree	Most of the time	Less than half of the time	More than half the time	Some of the time	Most of the time	Very Strongly Agree	Very Strongly Agree	Very Strongly Agree	Very Strongly Agree	Very Strongly Agree	Very Strongly Agree	Very Strongly Agree	Very Strongly Agree	Very Strongly Agree	Very Strongly Agree	Very Strongly Agree	Very Strongly Agree	Complete disagree	Somewhat disagree	Somewhat disagree	Somewhat agree	Somewhat agree
	10	Female	6	Neutral	Somewhat agree	Somewhat agree	Somewhat agree	Neutral	Somewhat agree	Strongly agree	Somewhat agree	Somewhat agree	Strongly disagree	Strongly agree	Strongly disagree	Somewhat agree	Strongly agree	Neutral	Somewhat disagree	Somewhat agree	Strongly agree	Strongly disagree	Strongly agree	Strongly agree	Somewhat agree	Strongly agree	Somewhat disagree	Less than half of the time	All of the time	Some of the time	Some of the time	Most of the time	Very Strongly Agree	Very Strongly Agree	Very Strongly Agree	Very Strongly Agree	Very Strongly Agree	Very Strongly Agree	Very Strongly Agree	Very Strongly Agree	Very Strongly Agree	Very Strongly Agree	Very Strongly Agree	Very Strongly Agree	Neither Agree nor Disagree	Neither Agree nor Disagree	Somewhat disagree	Somewhat agree	Somewhat agree
	11	Female	6	Neutral	Neutral	Somewhat agree	Neutral	Somewhat disagree	Somewhat disagree	Somewhat agree	Somewhat agree	Strongly agree	Somewhat disagree	Strongly disagree	Somewhat agree	Strongly agree	Neutral	Strongly agree	Neutral	Somewhat agree	Somewhat disagree	Strongly disagree	Strongly agree	Strongly agree	Neutral	Somewhat disagree	Strongly disagree	Less than half of the time	Some of the time	Less than half of the time	More than half the time	Most of the time	Very Strongly Agree	Very Strongly Agree	Very Strongly Agree	Very Strongly Agree	Very Strongly Agree	Very Strongly Agree	Very Strongly Agree	Very Strongly Agree	Very Strongly Agree	Very Strongly Agree	Very Strongly Agree	Very Strongly Agree	Somewhat disagree	Somewhat disagree	Somewhat disagree	Somewhat disagree	Somewhat agree
	12	Female	6	Strongly agree	Somewhat disagree	Strongly agree	Strongly agree	Strongly agree	Strongly agree	Strongly agree	Strongly agree	Somewhat agree	Neutral	Somewhat agree	Neutral	Strongly agree	Somewhat agree	Neutral	Strongly agree	Somewhat agree	Somewhat agree	Somewhat agree	Strongly agree	Strongly agree	Strongly agree	Neutral	Strongly disagree	Most of the time	Most of the time	All of the time	More than half the time	Most of the time	Very Strongly Agree	Strongly Agree	Very Strongly Agree	Very Strongly Agree	Very Strongly Agree	Mildly Agree	Very Strongly Agree	Very Strongly Agree	Strongly Agree	Strongly Agree	Very Strongly Agree	Mildly Agree	Neither Agree nor Disagree	Neither Agree nor Disagree	Somewhat disagree	Somewhat agree	Neither Agree nor Disagree
	11	Female	6	Strongly agree	Strongly disagree	Somewhat disagree	Strongly disagree	Strongly disagree	Somewhat disagree	Strongly agree	Strongly agree	Strongly disagree	Strongly disagree	Somewhat agree	Somewhat disagree	Strongly agree	Strongly agree	Somewhat disagree	Strongly agree	Strongly agree	Strongly agree	Strongly agree	Strongly disagree	Strongly agree	Strongly agree	Somewhat disagree	Strongly disagree	All of the time	More than half the time	All of the time	At no time	All of the time	Very Strongly Agree	Very Strongly Agree	Mildly Agree	Very Strongly Agree	Very Strongly Agree	Very Strongly Agree	Very Strongly Agree	Neutral	Very Strongly Agree	Very Strongly Agree	Neutral	Very Strongly Agree	Somewhat agree	0	0	Somewhat agree	Somewhat agree
	11	Female	6	Neutral	Somewhat disagree	Strongly agree	Strongly agree	Somewhat agree	Somewhat disagree	Somewhat agree	Strongly agree	Strongly agree	Somewhat agree	Somewhat agree	Somewhat agree	Strongly agree	Somewhat disagree	Strongly disagree	Somewhat agree	Strongly agree	Strongly agree	Neutral	Somewhat agree	Somewhat agree	Somewhat agree	Somewhat agree	Neutral	More than half the time	Less than half of the time	Some of the time	Most of the time	All of the time	Very Strongly Disagree	Strongly Agree	Mildly Disagree	Mildly Disagree	Neutral	Strongly Disagree	Strongly Disagree	Very Strongly Disagree	Mildly Agree	Very Strongly Disagree	Strongly Disagree	Mildly Agree	Neither Agree nor Disagree	Neither Agree nor Disagree	0	Somewhat agree	Somewhat agree
	11	Male	6	Somewhat agree	Somewhat disagree	Somewhat agree	Strongly agree	Neutral	Somewhat disagree	Strongly disagree	Somewhat agree	Strongly agree	Somewhat agree	Somewhat disagree	Neutral	Strongly agree	Strongly agree	Neutral	Strongly agree	Strongly agree	Somewhat agree	Strongly agree	Strongly agree	Strongly agree	Strongly agree	Somewhat agree	Somewhat agree	More than half the time	Less than half of the time	Most of the time	All of the time	Most of the time	Strongly Disagree	Mildly Agree	Very Strongly Agree	Very Strongly Agree	Mildly Agree	Very Strongly Agree	Very Strongly Agree	Mildly Agree	Neutral	Strongly Agree	Very Strongly Agree	Strongly Agree	Neither Agree nor Disagree	Complete disagree	Somewhat disagree	Somewhat agree	Somewhat agree
	11	Female	6	Neutral	Strongly agree	Neutral	Somewhat agree	Neutral	Neutral	Somewhat disagree	Strongly disagree	Strongly agree	Somewhat agree	Strongly disagree	Strongly disagree	Strongly agree	Strongly agree	Neutral	Somewhat disagree	Strongly agree	Somewhat disagree	Somewhat disagree	Strongly disagree	Strongly agree	Somewhat agree	Neutral	Somewhat agree	Most of the time	Most of the time	More than half the time	Some of the time	Most of the time	Very Strongly Agree	Very Strongly Agree	Very Strongly Agree	Very Strongly Agree	Very Strongly Agree	Very Strongly Agree	Very Strongly Agree	Very Strongly Agree	Very Strongly Agree	Very Strongly Agree	Very Strongly Agree	Very Strongly Agree	Complete disagree	Somewhat disagree	Somewhat disagree	Somewhat agree	Neither Agree nor Disagree
	11	Female	7	Somewhat agree	Strongly disagree	Strongly agree	Somewhat agree	Somewhat disagree	Strongly disagree	Somewhat disagree	Neutral	Somewhat agree	Somewhat agree	Somewhat disagree	Strongly agree	Somewhat agree	Somewhat agree	Somewhat agree	Somewhat disagree	Strongly agree	Neutral	Somewhat agree	Neutral	Somewhat agree	Somewhat disagree	Neutral	Somewhat disagree	Some of the time	At no time	At no time	At no time	At no time	Strongly Disagree	Mildly Agree	Neutral	Strongly Agree	Mildly Disagree	Neutral	Neutral	Very Strongly Agree	Strongly Agree	Neutral	Mildly Agree	Mildly Agree	Somewhat disagree	Complete disagree	Somewhat disagree	Neither Agree nor Disagree	Somewhat agree
	11	Female	7	Somewhat agree	Strongly agree	Somewhat disagree	Somewhat agree	Neutral	Somewhat disagree	Neutral	Strongly agree	Somewhat agree	Somewhat agree	Strongly disagree	Somewhat disagree	Strongly disagree	Somewhat agree	Neutral	Somewhat disagree	Strongly agree	Strongly disagree	Somewhat disagree	Somewhat disagree	Strongly agree	Somewhat disagree	Neutral	Strongly disagree	Some of the time	At no time	Less than half of the time	At no time	Some of the time	Neutral	Mildly Agree	Very Strongly Agree	Strongly Agree	Neutral	Very Strongly Agree	Strongly Disagree	Strongly Agree	Very Strongly Agree	Neutral	Very Strongly Agree	Mildly Agree	Somewhat disagree	0	Somewhat disagree	Somewhat disagree	Somewhat agree
	12	Female	7	Somewhat agree	Somewhat disagree	Somewhat agree	Neutral	Neutral	Somewhat disagree	Somewhat agree	Strongly agree	Neutral	Somewhat disagree	Somewhat agree	Somewhat disagree	Strongly agree	Strongly agree	Neutral	Somewhat agree	Somewhat agree	Neutral	Somewhat disagree	Somewhat agree	Somewhat agree	Neutral	Somewhat agree	Neutral	More than half the time	Less than half of the time	More than half the time	Most of the time	Most of the time	Very Strongly Agree	Very Strongly Agree	Strongly Agree	Strongly Agree	Strongly Agree	Mildly Agree	Mildly Agree	Strongly Agree	Very Strongly Agree	Mildly Agree	Strongly Agree	Strongly Agree	Somewhat disagree	Complete disagree	Somewhat disagree	Neither Agree nor Disagree	Somewhat agree
	12	Female	7	Somewhat agree	Neutral	Somewhat agree	Somewhat agree	Neutral	Somewhat disagree	Somewhat agree	Somewhat agree	Somewhat disagree	Neutral	Somewhat agree	Somewhat agree	Somewhat agree	Somewhat agree	Neutral	Somewhat agree	Somewhat agree	Somewhat agree	Somewhat disagree	Somewhat agree	Somewhat agree	Somewhat agree	Strongly agree	Somewhat disagree	Some of the time	Most of the time	Most of the time	More than half the time	Less than half of the time	Strongly Agree	Very Strongly Agree	Very Strongly Agree	Very Strongly Agree	Very Strongly Agree	Strongly Agree	Mildly Agree	Mildly Disagree	Very Strongly Agree	Very Strongly Agree	Strongly Agree	Strongly Agree	Complete disagree	Complete disagree	Complete disagree	Neither Agree nor Disagree	Neither Agree nor Disagree
	13	Female	7	Strongly agree	Strongly disagree	Strongly agree	Neutral	Neutral	Neutral	Somewhat agree	Neutral	Somewhat disagree	Neutral	Strongly disagree	Somewhat disagree	Somewhat disagree	Neutral	Strongly disagree	Neutral	Neutral	Neutral	Somewhat agree	Neutral	Strongly disagree	Neutral	Somewhat agree	Neutral	Less than half of the time	Some of the time	Less than half of the time	At no time	Less than half of the time	Very Strongly Agree	Very Strongly Agree	Strongly Agree	Strongly Agree	Neutral	Mildly Disagree	Neutral	Neutral	Very Strongly Disagree	Very Strongly Disagree	Mildly Agree	Strongly Disagree	Somewhat disagree	0	Somewhat disagree	Neither Agree nor Disagree	Somewhat disagree
	14	Female	7	Strongly agree	Strongly disagree	Somewhat agree	Neutral	Strongly disagree	Neutral	Strongly agree	Strongly agree	Neutral	Strongly agree	Strongly agree	Strongly disagree	Strongly agree	Strongly agree	Strongly disagree	Strongly agree	Strongly agree	Neutral	Strongly agree	Neutral	Somewhat agree	Strongly agree	Neutral	Neutral	Most of the time	Most of the time	All of the time	More than half the time	All of the time	Very Strongly Agree	Very Strongly Agree	Very Strongly Agree	Very Strongly Agree	Very Strongly Agree	Very Strongly Agree	Very Strongly Agree	Very Strongly Agree	Neutral	Very Strongly Agree	Very Strongly Disagree	Very Strongly Agree	Somewhat agree	0	Somewhat disagree	Somewhat agree	Somewhat agree
	12	Male	7	Somewhat disagree	Somewhat disagree	Somewhat agree	Strongly agree	Neutral	Neutral	Somewhat disagree	Somewhat agree	Somewhat agree	Neutral	Strongly disagree	Neutral	Somewhat agree	Somewhat agree	Neutral	Somewhat agree	Somewhat agree	Somewhat agree	Somewhat disagree	Strongly disagree	Somewhat agree	Neutral	Somewhat disagree	Somewhat disagree	Some of the time	At no time	Some of the time	Some of the time	More than half the time	Mildly Agree	Mildly Agree	Neutral	Neutral	Neutral	Neutral	Strongly Disagree	Mildly Disagree	Neutral	Neutral	Mildly Agree	Strongly Disagree	Somewhat disagree	Complete disagree	Somewhat disagree	Complete disagree	Neither Agree nor Disagree
	11	Male	7	Somewhat agree	Somewhat disagree	Strongly agree	Somewhat agree	Somewhat disagree	Neutral	Somewhat agree	Somewhat agree	Somewhat agree	Neutral	Somewhat agree	Neutral	Somewhat agree	Strongly agree	Neutral	Neutral	Somewhat agree	Somewhat agree	Somewhat agree	Somewhat agree	Strongly agree	Somewhat agree	Somewhat agree	Somewhat disagree	Some of the time	Some of the time	Less than half of the time	More than half the time	Most of the time	Very Strongly Agree	Strongly Agree	Very Strongly Agree	Very Strongly Agree	Strongly Agree	Mildly Agree	Mildly Agree	Very Strongly Agree	Strongly Agree	Mildly Agree	Strongly Agree	Strongly Disagree	Neither Agree nor Disagree	0	Somewhat disagree	Somewhat disagree	Neither Agree nor Disagree
	12	Male	7	Strongly disagree	Somewhat disagree	Neutral	Somewhat agree	Neutral	Somewhat disagree	Neutral	Somewhat disagree	Strongly disagree	Neutral	Strongly disagree	Somewhat disagree	Strongly disagree	Neutral	Somewhat agree	Neutral	Strongly disagree	Strongly agree	Somewhat agree	Neutral	Somewhat disagree	Strongly agree	Strongly agree	Neutral	Some of the time	At no time	Most of the time	At no time	Less than half of the time	Very Strongly Agree	Strongly Agree	Strongly Disagree	Neutral	Very Strongly Agree	Mildly Disagree	Mildly Agree	Very Strongly Disagree	Very Strongly Disagree	Very Strongly Agree	Strongly Disagree	Very Strongly Agree	Complete disagree	0	Somewhat disagree	Neither Agree nor Disagree	Somewhat disagree
	13	Male	7	Somewhat disagree	Strongly disagree	Strongly agree	Neutral	Strongly disagree	Neutral	Somewhat agree	Strongly agree	Strongly disagree	Strongly disagree	Strongly disagree	Somewhat agree	Strongly disagree	Strongly agree	Somewhat disagree	Neutral	Strongly agree	Somewhat agree	Strongly agree	Strongly disagree	Somewhat agree	Strongly disagree	Somewhat agree	Strongly disagree	Some of the time	Some of the time	Less than half of the time	At no time	Less than half of the time	Strongly Agree	Strongly Agree	Very Strongly Agree	Very Strongly Agree	Very Strongly Agree	Strongly Agree	Mildly Disagree	Strongly Agree	Very Strongly Agree	Very Strongly Agree	Strongly Agree	Very Strongly Disagree	0	Complete disagree	Complete disagree	Neither Agree nor Disagree	Somewhat agree
	12	Female	8	Strongly disagree	Neutral	Strongly disagree	Somewhat disagree	Neutral	Strongly disagree	Neutral	Strongly disagree	Somewhat agree	Somewhat disagree	Neutral	Somewhat disagree	Strongly disagree	Strongly disagree	Neutral	Somewhat agree	Somewhat agree	Neutral	Somewhat disagree	Strongly disagree	Strongly agree	Neutral	Strongly disagree	Strongly disagree	Some of the time	More than half the time	Less than half of the time	All of the time	Some of the time	Strongly Disagree	Very Strongly Disagree	Neutral	Neutral	Very Strongly Disagree	Strongly Disagree	Neutral	Very Strongly Disagree	Neutral	Neutral	Very Strongly Disagree	Strongly Disagree	Somewhat disagree	0	Neither Agree nor Disagree	Complete disagree	0
	14	Female	8	Neutral	Somewhat agree	Somewhat disagree	Neutral	Neutral	Somewhat disagree	Strongly agree	Somewhat agree	Neutral	Strongly disagree	Somewhat disagree	Strongly agree	Strongly disagree	Strongly disagree	Strongly agree	Somewhat agree	Strongly disagree	Strongly disagree	Strongly disagree	Somewhat disagree	Strongly disagree	Somewhat disagree	Strongly agree	Strongly agree	Some of the time	At no time	At no time	At no time	More than half the time	Neutral	Mildly Agree	Neutral	Neutral	Neutral	Neutral	Very Strongly Disagree	Very Strongly Disagree	Strongly Agree	Neutral	Neutral	Very Strongly Disagree	Somewhat disagree	0	0	Neither Agree nor Disagree	0
	13	Female	8	Somewhat disagree	Strongly disagree	Somewhat disagree	Somewhat agree	Somewhat disagree	Somewhat disagree	Strongly disagree	Somewhat agree	Strongly disagree	Strongly disagree	Strongly disagree	Strongly disagree	Strongly disagree	Somewhat agree	Strongly disagree	Strongly disagree	Strongly agree	Somewhat agree	Somewhat agree	Strongly disagree	Strongly agree	Somewhat agree	Strongly disagree	Strongly disagree	At no time	At no time	At no time	At no time	At no time	Very Strongly Disagree	Very Strongly Disagree	Very Strongly Disagree	Mildly Disagree	Mildly Agree	Mildly Agree	Mildly Agree	Very Strongly Disagree	Very Strongly Disagree	Mildly Disagree	Very Strongly Disagree	Mildly Agree	0	0	Somewhat agree	0	Somewhat disagree
	12	Female	8	Strongly agree	Strongly disagree	Neutral	Neutral	Somewhat disagree	Strongly disagree	Somewhat agree	Neutral	Strongly agree	Neutral	Somewhat disagree	Strongly agree	Strongly agree	Strongly agree	Strongly agree	Somewhat disagree	Strongly agree	Strongly agree	Strongly agree	Neutral	Strongly agree	Strongly agree	Neutral	Neutral	At no time	At no time	At no time	Most of the time	Some of the time	Neutral	Strongly Agree	Very Strongly Agree	Very Strongly Agree	Very Strongly Agree	Mildly Agree	Strongly Agree	Very Strongly Agree	Very Strongly Agree	Neutral	Very Strongly Agree	Very Strongly Agree	Somewhat disagree	Neither Agree nor Disagree	0	Somewhat disagree	Somewhat disagree
	12	Male	8	Strongly agree	Somewhat agree	Strongly agree	Strongly agree	Somewhat agree	Somewhat agree	Somewhat agree	Somewhat agree	Strongly agree	Somewhat agree	Strongly agree	Somewhat agree	Strongly agree	Strongly agree	Somewhat agree	Strongly agree	Strongly agree	Strongly agree	Neutral	Somewhat agree	Strongly agree	Strongly agree	Somewhat agree	Somewhat agree	Most of the time	Most of the time	More than half the time	More than half the time	Most of the time	Strongly Agree	Strongly Agree	Very Strongly Agree	Very Strongly Agree	Mildly Agree	Mildly Agree	Neutral	Mildly Disagree	Strongly Agree	Neutral	Very Strongly Agree	Mildly Disagree	Neither Agree nor Disagree	Neither Agree nor Disagree	Neither Agree nor Disagree	Somewhat disagree	Neither Agree nor Disagree
	14	Male	8	Somewhat agree	Somewhat agree	Strongly agree	Somewhat disagree	Somewhat agree	Somewhat agree	Strongly agree	Strongly agree	Strongly agree	Somewhat agree	Somewhat disagree	Somewhat agree	Somewhat agree	Strongly agree	Strongly agree	Somewhat agree	Somewhat agree	Strongly agree	Somewhat agree	Strongly agree	Somewhat agree	Strongly agree	Somewhat agree	Strongly agree	More than half the time	More than half the time	Most of the time	All of the time	Most of the time	Very Strongly Agree	Very Strongly Agree	Very Strongly Agree	Very Strongly Agree	Very Strongly Agree	Strongly Agree	Very Strongly Agree	Mildly Agree	Mildly Agree	Very Strongly Agree	Very Strongly Agree	Mildly Agree	Neither Agree nor Disagree	Somewhat agree	Somewhat disagree	Somewhat agree	Somewhat agree
	14	Male	8	Somewhat agree	Somewhat agree	Somewhat agree	Somewhat agree	Strongly disagree	Neutral	Strongly agree	Strongly agree	Strongly agree	Neutral	Neutral	Strongly agree	Strongly agree	Strongly agree	Somewhat agree	Strongly disagree	Strongly agree	Strongly agree	Strongly agree	Strongly agree	Strongly agree	Strongly agree	Strongly agree	Strongly agree	More than half the time	At no time	All of the time	Most of the time	Most of the time	Neutral	Neutral	Very Strongly Agree	Neutral	Neutral	Very Strongly Agree	Very Strongly Agree	Neutral	Very Strongly Agree	Very Strongly Agree	Very Strongly Agree	Very Strongly Agree	Somewhat agree	Somewhat disagree	Somewhat disagree	Somewhat agree	Somewhat agree
	13	Male	8	Somewhat agree	Strongly disagree	Neutral	Strongly disagree	Neutral	Neutral	Somewhat agree	Neutral	Strongly agree	Strongly agree	Neutral	Strongly disagree	Strongly agree	Neutral	Strongly agree	Neutral	Strongly agree	Strongly agree	Strongly agree	Strongly agree	Strongly agree	Strongly agree	Strongly agree	Strongly agree	Most of the time	At no time	All of the time	All of the time	Most of the time	Very Strongly Agree	Very Strongly Agree	Very Strongly Agree	Very Strongly Agree	Very Strongly Agree	Very Strongly Agree	Very Strongly Agree	Neutral	Very Strongly Agree	Very Strongly Agree	Very Strongly Agree	Very Strongly Agree	Somewhat agree	0	0	Somewhat agree	Somewhat agree
	13	Male	8	Somewhat agree	Neutral	Somewhat agree	Somewhat agree	Neutral	Neutral	Somewhat agree	Somewhat agree	Neutral	Somewhat agree	Strongly agree	Strongly agree	Neutral	Strongly agree	Somewhat agree	Neutral	Somewhat agree	Strongly agree	Neutral	Somewhat agree	Somewhat agree	Strongly agree	Strongly agree	Somewhat agree	Less than half of the time	Most of the time	More than half the time	Some of the time	More than half the time	Mildly Agree	Neutral	Mildly Agree	Neutral	Very Strongly Agree	Mildly Agree	Very Strongly Agree	Mildly Agree	Strongly Agree	Mildly Agree	Neutral	Strongly Agree	Somewhat disagree	Somewhat disagree	Neither Agree nor Disagree	Neither Agree nor Disagree	Somewhat agree
	13	Male	8	Somewhat agree	Strongly disagree	Somewhat agree	Neutral	Somewhat agree	Somewhat disagree	Neutral	Strongly agree	Somewhat agree	Strongly agree	Strongly agree	Somewhat agree	Neutral	Strongly agree	Somewhat agree	Somewhat disagree	Somewhat agree	Strongly agree	Somewhat agree	Strongly agree	Neutral	Somewhat agree	Strongly agree	Somewhat disagree	More than half the time	Less than half of the time	Some of the time	Most of the time	Some of the time	Strongly Agree	Mildly Agree	Strongly Agree	Very Strongly Agree	Very Strongly Agree	Strongly Agree	Strongly Agree	Mildly Agree	Strongly Agree	Mildly Agree	Neutral	Strongly Agree	Somewhat disagree	Neither Agree nor Disagree	Neither Agree nor Disagree	Neither Agree nor Disagree	Somewhat agree
	12	Male	8	Strongly agree	Somewhat agree	Strongly agree	Neutral	Somewhat agree	Somewhat disagree	Strongly agree	Somewhat disagree	Strongly disagree	Somewhat agree	Strongly agree	Neutral	Somewhat agree	Somewhat disagree	Somewhat agree	Strongly agree	Strongly agree	Somewhat agree	Neutral	Strongly agree	Strongly agree	Somewhat agree	Strongly agree	Neutral	Some of the time	Most of the time	All of the time	All of the time	More than half the time	Strongly Agree	Very Strongly Agree	Very Strongly Agree	Very Strongly Agree	Strongly Agree	Mildly Agree	Neutral	Very Strongly Agree	Very Strongly Agree	Neutral	Very Strongly Agree	Neutral	Neither Agree nor Disagree	Somewhat agree	Neither Agree nor Disagree	Somewhat disagree	Somewhat agree
	12	Male	8	Somewhat disagree	Somewhat agree	Strongly agree	Strongly agree	Strongly agree	Somewhat agree	Strongly agree	Strongly agree	Neutral	Strongly agree	Somewhat disagree	Strongly agree	Strongly agree	Somewhat disagree	Strongly agree	Neutral	Somewhat agree	Neutral	Somewhat agree	Somewhat agree	Strongly agree	Neutral	Somewhat agree	Neutral	Some of the time	At no time	All of the time	More than half the time	More than half the time	Mildly Agree	Very Strongly Agree	Very Strongly Agree	Very Strongly Agree	Very Strongly Agree	Neutral	Mildly Agree	Strongly Agree	Mildly Disagree	Very Strongly Agree	Strongly Agree	Mildly Disagree	Complete disagree	Somewhat disagree	Complete disagree	Somewhat agree	0
	13	Male	8	Strongly agree	Somewhat agree	Strongly agree	Strongly agree	Somewhat agree	Somewhat agree	Strongly agree	Strongly agree	Somewhat agree	Neutral	Somewhat agree	Neutral	Somewhat agree	Neutral	Somewhat agree	Somewhat disagree	Neutral	Somewhat agree	Neutral	Somewhat agree	Somewhat agree	Somewhat agree	Somewhat agree	Neutral	More than half the time	More than half the time	Less than half of the time	Less than half of the time	Less than half of the time	Mildly Agree	Strongly Agree	Very Strongly Agree	Very Strongly Agree	Strongly Agree	Mildly Agree	Mildly Agree	Strongly Agree	Mildly Agree	Very Strongly Agree	Very Strongly Agree	Mildly Agree	Neither Agree nor Disagree	Somewhat disagree	Complete disagree	Neither Agree nor Disagree	Somewhat disagree
	12	Male	8	Strongly agree	Somewhat disagree	Strongly agree	Strongly agree	Strongly agree	Strongly agree	Strongly agree	Strongly agree	Somewhat agree	Somewhat agree	Strongly agree	Strongly agree	Somewhat agree	Somewhat agree	Strongly agree	Neutral	Strongly agree	Strongly agree	Neutral	Somewhat agree	Strongly agree	Somewhat agree	Strongly agree	Strongly agree	Most of the time	All of the time	Some of the time	Most of the time	All of the time	Strongly Agree	Very Strongly Agree	Very Strongly Agree	Very Strongly Agree	Strongly Agree	Mildly Agree	Neutral	Strongly Agree	Very Strongly Agree	Very Strongly Agree	Neutral	Mildly Agree	Neither Agree nor Disagree	Somewhat agree	Somewhat agree	Somewhat agree	Somewhat agree
	12	Male	8	Somewhat disagree	Neutral	Somewhat agree	Neutral	Somewhat agree	Somewhat agree	Somewhat disagree	Strongly agree	Somewhat disagree	Strongly agree	Somewhat agree	Somewhat agree	Neutral	Strongly agree	Somewhat agree	Somewhat agree	Strongly agree	Somewhat agree	Neutral	Somewhat agree	Somewhat agree	Strongly agree	Somewhat agree	Strongly agree	Some of the time	Less than half of the time	Some of the time	More than half the time	Most of the time	Very Strongly Agree	Very Strongly Agree	Mildly Agree	Strongly Agree	Very Strongly Agree	Very Strongly Agree	Very Strongly Agree	Neutral	Very Strongly Agree	Very Strongly Agree	Strongly Agree	Very Strongly Agree	Somewhat agree	Somewhat disagree	Complete disagree	Neither Agree nor Disagree	Somewhat agree
	13	Female	8	Somewhat agree	Somewhat disagree	Neutral	Somewhat disagree	Strongly agree	Neutral	Somewhat agree	Somewhat agree	Strongly agree	Neutral	Somewhat agree	Strongly agree	Neutral	Somewhat agree	Neutral	Neutral	Somewhat agree	Strongly agree	Neutral	Neutral	Strongly agree	Neutral	Somewhat agree	Strongly agree	More than half the time	Most of the time	At no time	More than half the time	All of the time	Very Strongly Agree	Mildly Agree	Neutral	Neutral	Very Strongly Agree	Neutral	Mildly Agree	Strongly Disagree	Strongly Agree	Very Strongly Agree	Strongly Agree	Strongly Agree	Neither Agree nor Disagree	Somewhat agree	0	Somewhat agree	Neither Agree nor Disagree
	13	Male	9	Somewhat agree	Somewhat disagree	Somewhat agree	Neutral	Neutral	Somewhat agree	Somewhat agree	Strongly agree	Somewhat agree	Neutral	Somewhat disagree	Strongly agree	Somewhat agree	Somewhat agree	Strongly agree	Somewhat agree	Neutral	Strongly agree	Neutral	Strongly agree	Somewhat agree	Somewhat disagree	Strongly agree	Neutral	More than half the time	All of the time	All of the time	Most of the time	More than half the time	Mildly Agree	Strongly Agree	Very Strongly Agree	Very Strongly Agree	Mildly Agree	Strongly Agree	Very Strongly Agree	Neutral	Strongly Agree	Strongly Agree	Strongly Agree	Mildly Agree	Neither Agree nor Disagree	Somewhat disagree	Neither Agree nor Disagree	Neither Agree nor Disagree	Somewhat agree
	14	Male	9	Somewhat agree	Somewhat disagree	Strongly agree	Neutral	Somewhat agree	Somewhat disagree	Somewhat agree	Strongly agree	Strongly agree	Neutral	Neutral	Somewhat disagree	Somewhat agree	Strongly agree	Strongly disagree	Strongly disagree	Somewhat agree	Somewhat agree	Strongly disagree	Neutral	Somewhat agree	Somewhat agree	Somewhat agree	Neutral	More than half the time	Some of the time	Most of the time	All of the time	Less than half of the time	Strongly Agree	Very Strongly Agree	Mildly Agree	Strongly Agree	Neutral	Strongly Agree	Mildly Agree	Mildly Disagree	Mildly Agree	Very Strongly Agree	Mildly Agree	Mildly Disagree	Neither Agree nor Disagree	Somewhat disagree	0	Complete disagree	Somewhat agree
	14	Male	9	Somewhat agree	Somewhat agree	Strongly agree	Strongly agree	Strongly agree	Somewhat agree	Somewhat agree	Strongly agree	Strongly agree	Strongly agree	Strongly agree	Somewhat disagree	Somewhat agree	Strongly agree	Somewhat disagree	Somewhat disagree	Somewhat disagree	Strongly agree	Strongly agree	Strongly agree	Somewhat disagree	Somewhat agree	Strongly agree	Somewhat agree	Most of the time	Most of the time	More than half the time	All of the time	All of the time	Very Strongly Agree	Very Strongly Agree	Strongly Agree	Strongly Agree	Very Strongly Agree	Neutral	Mildly Agree	Neutral	Very Strongly Disagree	Very Strongly Agree	Neutral	Strongly Disagree	Somewhat agree	Neither Agree nor Disagree	Somewhat disagree	Somewhat agree	Somewhat agree
	14	Male	9	Strongly disagree	Strongly disagree	Strongly agree	Somewhat agree	Neutral	Neutral	Somewhat disagree	Strongly agree	Strongly disagree	Somewhat agree	Strongly disagree	Neutral	Strongly disagree	Strongly agree	Somewhat disagree	Strongly agree	Strongly agree	Strongly agree	Strongly disagree	Strongly agree	Strongly disagree	Strongly agree	Somewhat agree	Strongly disagree	At no time	Some of the time	Less than half of the time	All of the time	At no time	Very Strongly Disagree	Neutral	Very Strongly Agree	Mildly Agree	Very Strongly Disagree	Neutral	Very Strongly Disagree	Strongly Agree	Very Strongly Disagree	Very Strongly Disagree	Mildly Agree	Strongly Disagree	Neither Agree nor Disagree	Somewhat agree	Complete disagree	0	Somewhat agree
	14	Male	9	Neutral	Strongly disagree	Somewhat agree	Somewhat agree	Neutral	Somewhat disagree	Neutral	Somewhat agree	Neutral	Somewhat agree	Neutral	Somewhat agree	Somewhat disagree	Strongly disagree	Somewhat disagree	Neutral	Neutral	Somewhat disagree	Strongly disagree	Neutral	Somewhat disagree	Strongly disagree	Neutral	Neutral	Some of the time	Some of the time	Some of the time	Some of the time	Some of the time	Mildly Disagree	Mildly Disagree	Very Strongly Agree	Neutral	Neutral	Neutral	Mildly Disagree	Mildly Disagree	Mildly Disagree	Mildly Disagree	Mildly Agree	Mildly Disagree	Somewhat disagree	Somewhat disagree	Somewhat disagree	Somewhat disagree	Somewhat disagree
	13	Male	9	Somewhat agree	Neutral	Somewhat agree	Somewhat disagree	Somewhat disagree	Somewhat disagree	Neutral	Strongly agree	Somewhat agree	Somewhat agree	Neutral	Neutral	Neutral	Somewhat disagree	Strongly agree	Neutral	Somewhat agree	Neutral	Neutral	Neutral	Strongly agree	Strongly agree	Strongly agree	Somewhat disagree	Most of the time	Some of the time	Most of the time	Most of the time	All of the time	Strongly Disagree	Neutral	Strongly Agree	Neutral	Mildly Agree	Mildly Disagree	Very Strongly Disagree	Mildly Disagree	Mildly Agree	Very Strongly Disagree	Mildly Disagree	Mildly Agree	Neither Agree nor Disagree	Somewhat disagree	Complete disagree	Somewhat agree	Neither Agree nor Disagree
	14	Female	9	Strongly agree	Strongly agree	Strongly agree	Strongly agree	Somewhat agree	Somewhat agree	Strongly agree	Strongly agree	Strongly agree	Strongly agree	Somewhat agree	Somewhat agree	Neutral	Somewhat agree	Somewhat agree	Strongly agree	Strongly agree	Somewhat agree	Neutral	Strongly agree	Somewhat agree	Neutral	Somewhat agree	Neutral	Most of the time	Less than half of the time	All of the time	All of the time	Most of the time	Strongly Agree	Strongly Agree	Very Strongly Agree	Very Strongly Agree	Mildly Disagree	Strongly Agree	Neutral	Strongly Agree	Mildly Disagree	Strongly Disagree	Strongly Agree	Neutral	Somewhat disagree	Complete disagree	Somewhat agree	Somewhat agree	Neither Agree nor Disagree
	14	Male	9	Strongly disagree	Somewhat disagree	Somewhat agree	Neutral	Somewhat agree	Somewhat agree	Somewhat disagree	Somewhat agree	Strongly agree	Strongly agree	Strongly agree	Somewhat agree	Neutral	Neutral	Strongly disagree	Somewhat agree	Strongly agree	Somewhat agree	Neutral	Strongly disagree	Somewhat agree	Strongly agree	Somewhat agree	Strongly disagree	Some of the time	At no time	At no time	Some of the time	Most of the time	Very Strongly Agree	Mildly Agree	Strongly Agree	Neutral	Very Strongly Agree	Mildly Agree	Very Strongly Agree	Very Strongly Disagree	Very Strongly Agree	Strongly Agree	Neutral	Very Strongly Disagree	Neither Agree nor Disagree	Complete disagree	Somewhat disagree	Somewhat agree	Somewhat agree
	14	Female	10	Somewhat agree	Strongly agree	Strongly agree	Neutral	Somewhat agree	Somewhat disagree	Somewhat agree	Strongly agree	Somewhat agree	Strongly agree	Somewhat agree	Neutral	Strongly agree	Strongly disagree	Strongly agree	Neutral	Strongly agree	Strongly agree	Somewhat agree	Neutral	Strongly agree	Somewhat agree	Strongly agree	Somewhat agree	Most of the time	Most of the time	All of the time	Most of the time	Some of the time	Mildly Agree	Strongly Agree	Very Strongly Agree	Very Strongly Agree	Strongly Agree	Strongly Disagree	Neutral	Very Strongly Agree	Mildly Agree	Strongly Disagree	Strongly Agree	Neutral	Neither Agree nor Disagree	Somewhat disagree	Complete disagree	Somewhat disagree	Somewhat disagree
	14	Female	10	Somewhat disagree	Somewhat disagree	Somewhat agree	Strongly agree	Somewhat disagree	Somewhat agree	Somewhat disagree	Strongly agree	Strongly agree	Somewhat agree	Strongly agree	Strongly disagree	Somewhat agree	Strongly disagree	Strongly disagree	Strongly disagree	Somewhat disagree	Somewhat agree	Neutral	Strongly disagree	Somewhat disagree	Strongly agree	Somewhat agree	Somewhat agree	Less than half of the time	Some of the time	Most of the time	More than half the time	Some of the time	Mildly Agree	Strongly Agree	Very Strongly Agree	Very Strongly Agree	Very Strongly Agree	Mildly Disagree	Mildly Agree	Very Strongly Agree	Neutral	Mildly Disagree	Very Strongly Agree	Strongly Disagree	Somewhat disagree	0	0	Somewhat disagree	Complete disagree
	14	Male	10	Strongly agree	Strongly agree	Strongly agree	Somewhat agree	Strongly agree	Strongly agree	Strongly agree	Strongly agree	Strongly agree	Strongly agree	Somewhat agree	Strongly agree	Strongly agree	Strongly agree	Strongly agree	Somewhat agree	Strongly agree	Strongly agree	Strongly agree	Strongly agree	Strongly agree	Strongly agree	Strongly agree	Strongly agree	Most of the time	All of the time	All of the time	All of the time	All of the time	Very Strongly Agree	Very Strongly Agree	Strongly Agree	Very Strongly Agree	Very Strongly Agree	Very Strongly Agree	Very Strongly Agree	Mildly Agree	Very Strongly Agree	Mildly Agree	Strongly Agree	Very Strongly Agree	Somewhat agree	Somewhat agree	Complete disagree	Neither Agree nor Disagree	Somewhat agree
	14	Male	10	Somewhat agree	Neutral	Strongly agree	Neutral	Somewhat agree	Somewhat agree	Neutral	Strongly agree	Strongly agree	Strongly agree	Strongly agree	Strongly agree	Strongly agree	Strongly agree	Strongly agree	Somewhat disagree	Strongly agree	Strongly agree	Strongly agree	Somewhat agree	Strongly agree	Strongly agree	Somewhat agree	Strongly agree	Most of the time	All of the time	All of the time	All of the time	Some of the time	Very Strongly Agree	Very Strongly Agree	Mildly Agree	Mildly Agree	Very Strongly Agree	Neutral	Very Strongly Agree	Neutral	Very Strongly Agree	Very Strongly Agree	Strongly Agree	Very Strongly Agree	Somewhat agree	Somewhat disagree	0	Somewhat agree	Somewhat agree
	14	Male	10	Somewhat agree	Strongly disagree	Strongly agree	Neutral	Somewhat agree	Somewhat agree	Somewhat disagree	Strongly agree	Strongly agree	Strongly agree	Strongly agree	Strongly agree	Somewhat agree	Strongly agree	Strongly disagree	Strongly agree	Strongly agree	Strongly agree	Strongly agree	Somewhat agree	Strongly disagree	Strongly agree	Strongly disagree	Strongly disagree	All of the time	At no time	At no time	At no time	All of the time	Very Strongly Agree	Very Strongly Agree	Very Strongly Disagree	Very Strongly Disagree	Very Strongly Agree	Neutral	Very Strongly Agree	Very Strongly Disagree	Very Strongly Agree	Very Strongly Agree	Very Strongly Disagree	Very Strongly Agree	Somewhat agree	0	Somewhat agree	Somewhat agree	Somewhat agree
	11	Male	5	Neutral	Neutral	Strongly agree	Neutral	Strongly agree	Somewhat agree	Somewhat disagree	Neutral	Neutral	Strongly agree	Strongly agree	Somewhat agree	Strongly agree	Neutral	Strongly disagree	Neutral	Neutral	Strongly agree	Somewhat agree	Neutral	Neutral	Neutral	Neutral	Neutral	More than half the time	More than half the time	Most of the time	Some of the time	Less than half of the time	Mildly Agree	Neutral	Strongly Agree	Neutral	Very Strongly Agree	Neutral	Neutral	Neutral	Neutral	Very Strongly Agree	Neutral	Neutral	Neither Agree nor Disagree	0	Somewhat agree	Somewhat agree	Neither Agree nor Disagree
	11	Female	5	Somewhat agree	Strongly agree	Strongly agree	Strongly agree	Somewhat agree	Strongly agree	Strongly agree	Strongly agree	Somewhat agree	Somewhat disagree	Neutral	Somewhat agree	Somewhat agree	Strongly agree	Somewhat agree	Strongly agree	Strongly agree	Somewhat agree	Strongly disagree	Somewhat agree	Strongly agree	Neutral	Strongly agree	Somewhat agree	More than half the time	Less than half of the time	Most of the time	All of the time	Some of the time	Strongly Agree	Neutral	Very Strongly Agree	Very Strongly Agree	Strongly Agree	Mildly Agree	Strongly Agree	Very Strongly Agree	Strongly Agree	Mildly Agree	Very Strongly Agree	Mildly Agree	Complete disagree	Somewhat disagree	Complete disagree	Somewhat agree	Somewhat agree
	12	Male	5	Strongly agree	Strongly disagree	Strongly agree	Strongly agree	Strongly agree	Strongly agree	Strongly agree	Strongly agree	Neutral	Somewhat agree	Strongly agree	Strongly agree	Strongly agree	Strongly agree	Strongly agree	Strongly agree	Neutral	Strongly agree	Strongly agree	Strongly agree	Strongly agree	Strongly agree	Strongly agree	Strongly agree	More than half the time	All of the time	Most of the time	Some of the time	All of the time	Very Strongly Agree	Strongly Agree	Very Strongly Agree	Very Strongly Agree	Strongly Agree	Mildly Agree	Mildly Disagree	Mildly Agree	Neutral	Very Strongly Agree	Strongly Agree	Mildly Disagree	0	Somewhat agree	Somewhat disagree	Somewhat disagree	Somewhat agree
	13	Male	5	Somewhat agree	Neutral	Strongly agree	Neutral	Strongly agree	Somewhat agree	Neutral	Neutral	Strongly agree	Neutral	Neutral	Strongly agree	Strongly agree	Neutral	Strongly agree	Neutral	Strongly agree	Strongly agree	Strongly disagree	Neutral	Strongly agree	Neutral	Strongly agree	Neutral	Some of the time	Most of the time	Some of the time	More than half the time	More than half the time	Neutral	Mildly Agree	Very Strongly Agree	Neutral	Mildly Agree	Neutral	Neutral	Strongly Agree	Mildly Agree	Neutral	Very Strongly Agree	Neutral	Neither Agree nor Disagree	Somewhat agree	0	Neither Agree nor Disagree	Neither Agree nor Disagree
	11	Female	5	Somewhat disagree	Somewhat agree	Strongly agree	Strongly agree	Somewhat agree	Somewhat disagree	Neutral	Strongly agree	Somewhat disagree	Somewhat agree	Somewhat agree	Somewhat agree	Somewhat disagree	Somewhat disagree	Somewhat agree	Neutral	Strongly agree	Somewhat agree	Strongly disagree	Somewhat agree	Neutral	Neutral	Somewhat agree	Somewhat agree	Less than half of the time	More than half the time	Some of the time	Most of the time	Some of the time	Strongly Agree	Mildly Agree	Very Strongly Agree	Strongly Agree	Strongly Agree	Mildly Agree	Neutral	Strongly Agree	Neutral	Strongly Agree	Strongly Agree	Neutral	Complete disagree	Neither Agree nor Disagree	Somewhat agree	Somewhat disagree	Neither Agree nor Disagree
	10	Female	5	Somewhat agree	Strongly agree	Strongly agree	Somewhat agree	Strongly agree	Somewhat agree	Somewhat agree	Strongly agree	Strongly agree	Somewhat agree	Somewhat agree	Strongly agree	Somewhat agree	Strongly agree	Somewhat agree	Strongly agree	Somewhat agree	Strongly agree	Neutral	Somewhat agree	Strongly agree	Somewhat agree	Somewhat agree	Somewhat agree	Most of the time	More than half the time	Most of the time	All of the time	All of the time	Strongly Agree	Strongly Agree	Very Strongly Agree	Very Strongly Agree	Neutral	Mildly Agree	Strongly Agree	Strongly Agree	Very Strongly Agree	Strongly Agree	Very Strongly Agree	Very Strongly Agree	Neither Agree nor Disagree	Somewhat agree	0	Neither Agree nor Disagree	Somewhat disagree
	10	Female	5	Somewhat agree	Somewhat agree	Strongly agree	Somewhat agree	Neutral	Strongly agree	Strongly agree	Somewhat agree	Somewhat agree	Strongly agree	Somewhat agree	Neutral	Strongly agree	Strongly agree	Neutral	Strongly agree	Neutral	Somewhat agree	Strongly agree	Neutral	Strongly agree	Neutral	Strongly agree	Somewhat agree	Some of the time	More than half the time	More than half the time	Some of the time	At no time	Neutral	Mildly Agree	Very Strongly Agree	Very Strongly Agree	Mildly Disagree	Neutral	Neutral	Strongly Agree	Neutral	Strongly Disagree	Strongly Agree	Neutral	Neither Agree nor Disagree	Somewhat agree	Neither Agree nor Disagree	Neither Agree nor Disagree	Somewhat disagree
	10	Female	5	Neutral	Strongly agree	Strongly agree	Somewhat agree	Neutral	Strongly agree	Strongly agree	Somewhat agree	Neutral	Somewhat disagree	Somewhat agree	Somewhat disagree	Strongly disagree	Strongly agree	Neutral	Neutral	Strongly agree	Somewhat agree	Strongly disagree	Somewhat agree	Neutral	Strongly disagree	Strongly agree	Neutral	More than half the time	All of the time	Some of the time	At no time	Most of the time	Strongly Agree	Neutral	Very Strongly Agree	Very Strongly Agree	Mildly Agree	Neutral	Mildly Agree	Very Strongly Agree	Strongly Agree	Neutral	Very Strongly Agree	Mildly Disagree	Somewhat disagree	Neither Agree nor Disagree	0	Neither Agree nor Disagree	Somewhat agree
	11	Male	5	Somewhat agree	Somewhat agree	Strongly agree	Strongly agree	Strongly agree	Somewhat agree	Neutral	Somewhat agree	Somewhat agree	Somewhat disagree	Strongly agree	Somewhat agree	Neutral	Strongly agree	Neutral	Neutral	Somewhat agree	Neutral	Strongly disagree	Somewhat agree	Strongly agree	Somewhat agree	Neutral	Neutral	Less than half of the time	More than half the time	Some of the time	At no time	More than half the time	Mildly Disagree	Neutral	Very Strongly Agree	Very Strongly Agree	Mildly Disagree	Mildly Agree	Strongly Agree	Very Strongly Agree	Strongly Agree	Mildly Agree	Strongly Agree	Strongly Agree	Neither Agree nor Disagree	Somewhat agree	0	Somewhat agree	Somewhat agree
	10	Male	5	Strongly agree	Strongly agree	Strongly agree	Strongly agree	Strongly agree	Somewhat disagree	Strongly agree	Strongly agree	Strongly disagree	Neutral	Strongly agree	Strongly agree	Strongly disagree	Strongly agree	Strongly agree	Strongly agree	Neutral	Strongly agree	Strongly agree	Strongly agree	Strongly agree	Strongly agree	Strongly agree	Strongly agree	Less than half of the time	All of the time	Less than half of the time	All of the time	Some of the time	Very Strongly Agree	Very Strongly Agree	Mildly Agree	Mildly Agree	Very Strongly Disagree	Very Strongly Agree	Very Strongly Disagree	Neutral	Very Strongly Agree	Very Strongly Agree	Very Strongly Agree	Very Strongly Agree	0	Somewhat agree	Somewhat disagree	Somewhat agree	Somewhat agree
	13	Female	6	Strongly agree	Strongly agree	Strongly agree	Strongly agree	Strongly agree	Somewhat agree	Strongly agree	Strongly agree	Strongly disagree	Somewhat agree	Neutral	Neutral	Somewhat agree	Strongly agree	Neutral	Somewhat agree	Somewhat agree	Strongly agree	Strongly disagree	Strongly disagree	Somewhat agree	Neutral	Somewhat agree	Somewhat agree	Less than half of the time	All of the time	Most of the time	More than half the time	More than half the time	Strongly Agree	Mildly Agree	Very Strongly Agree	Neutral	Very Strongly Agree	Strongly Agree	Strongly Agree	Mildly Agree	Mildly Agree	Neutral	Strongly Agree	Mildly Agree	Neither Agree nor Disagree	Somewhat disagree	0	Somewhat disagree	Neither Agree nor Disagree
	10	Female	6	Somewhat disagree	Somewhat agree	Strongly agree	Strongly disagree	Somewhat agree	Somewhat disagree	Neutral	Somewhat agree	Somewhat disagree	Strongly disagree	Neutral	Strongly agree	Neutral	Somewhat agree	Strongly disagree	Neutral	Somewhat disagree	Neutral	Strongly disagree	Somewhat disagree	Somewhat agree	Neutral	Neutral	Somewhat disagree	Some of the time	More than half the time	Less than half of the time	Some of the time	More than half the time	Strongly Agree	Mildly Disagree	Very Strongly Agree	Mildly Agree	Neutral	Strongly Agree	Strongly Agree	Mildly Disagree	Mildly Agree	Very Strongly Agree	Very Strongly Agree	Mildly Agree	Neither Agree nor Disagree	Neither Agree nor Disagree	Somewhat disagree	Somewhat disagree	Somewhat agree
	12	Female	6	Strongly agree	Strongly agree	Strongly agree	Neutral	Strongly agree	Neutral	Strongly agree	Strongly agree	Strongly disagree	Strongly disagree	Strongly disagree	Somewhat agree	Strongly disagree	Strongly agree	Strongly disagree	Neutral	Strongly agree	Strongly disagree	Strongly disagree	Strongly agree	Strongly disagree	Strongly disagree	Strongly agree	Neutral	More than half the time	Most of the time	Less than half of the time	Some of the time	All of the time	Very Strongly Agree	Strongly Agree	Strongly Agree	Neutral	Strongly Agree	Very Strongly Agree	Neutral	Strongly Agree	Strongly Agree	Very Strongly Agree	Strongly Agree	Very Strongly Agree	Somewhat agree	Neither Agree nor Disagree	Neither Agree nor Disagree	Somewhat disagree	Somewhat agree
	11	Male	6	Somewhat agree	Strongly agree	Somewhat agree	Strongly agree	Somewhat agree	Somewhat agree	Strongly agree	Somewhat agree	Somewhat disagree	Somewhat disagree	Neutral	Somewhat agree	Somewhat agree	Somewhat agree	Somewhat agree	Neutral	Somewhat agree	Somewhat agree	Somewhat agree	Somewhat agree	Somewhat agree	Neutral	Somewhat agree	Somewhat agree	Less than half of the time	More than half the time	Some of the time	Less than half of the time	All of the time	Mildly Agree	Strongly Agree	Very Strongly Agree	Very Strongly Agree	Strongly Agree	Very Strongly Agree	Very Strongly Agree	Strongly Agree	Strongly Agree	Strongly Agree	Very Strongly Agree	Mildly Agree	Neither Agree nor Disagree	Neither Agree nor Disagree	Somewhat disagree	Neither Agree nor Disagree	Neither Agree nor Disagree
	13	Male	6	Neutral	Strongly agree	Somewhat agree	Strongly agree	Strongly agree	Neutral	Strongly agree	Strongly agree	Neutral	Somewhat disagree	Neutral	Somewhat disagree	Neutral	Somewhat disagree	Somewhat disagree	Strongly disagree	Somewhat disagree	Neutral	Neutral	Strongly agree	Strongly disagree	Somewhat disagree	Neutral	Strongly agree	More than half the time	Less than half of the time	Most of the time	All of the time	All of the time	Neutral	Strongly Agree	Very Strongly Agree	Mildly Agree	Neutral	Very Strongly Agree	Very Strongly Agree	Neutral	Mildly Disagree	Very Strongly Agree	Neutral	Mildly Disagree	Neither Agree nor Disagree	Somewhat disagree	Neither Agree nor Disagree	Somewhat disagree	Neither Agree nor Disagree
	12	Male	6	Strongly agree	Strongly disagree	Strongly agree	Strongly agree	Somewhat agree	Neutral	Somewhat agree	Strongly agree	Somewhat agree	Strongly agree	Somewhat disagree	Somewhat agree	Neutral	Somewhat agree	Neutral	Somewhat disagree	Somewhat agree	Strongly agree	Somewhat agree	Strongly agree	Somewhat agree	Strongly agree	Strongly agree	Somewhat agree	Most of the time	Less than half of the time	More than half the time	All of the time	Some of the time	Strongly Agree	Mildly Agree	Strongly Agree	Very Strongly Agree	Mildly Agree	Strongly Agree	Mildly Agree	Strongly Agree	Mildly Agree	Strongly Agree	Mildly Agree	Strongly Agree	Neither Agree nor Disagree	Somewhat agree	Somewhat disagree	Neither Agree nor Disagree	Somewhat agree
	11	Male	6	Neutral	Strongly disagree	Strongly agree	Somewhat agree	Somewhat agree	Neutral	Strongly agree	Strongly agree	Neutral	Somewhat agree	Strongly agree	Somewhat agree	Neutral	Strongly agree	Neutral	Strongly agree	Somewhat agree	Strongly agree	Somewhat agree	Strongly agree	Somewhat agree	Strongly agree	Strongly agree	Strongly agree	Less than half of the time	All of the time	Most of the time	Most of the time	All of the time	Very Strongly Agree	Very Strongly Agree	Very Strongly Agree	Strongly Agree	Mildly Agree	Very Strongly Agree	Very Strongly Agree	Mildly Agree	Strongly Agree	Very Strongly Agree	Very Strongly Agree	Mildly Agree	Neither Agree nor Disagree	Somewhat agree	Complete disagree	Neither Agree nor Disagree	Somewhat agree
	11	Male	6	Neutral	Somewhat disagree	Strongly agree	Neutral	Neutral	Somewhat disagree	Neutral	Neutral	Somewhat agree	Neutral	Strongly disagree	Somewhat disagree	Somewhat disagree	Strongly agree	Strongly disagree	Somewhat disagree	Somewhat agree	Strongly agree	Neutral	Strongly agree	Somewhat agree	Strongly agree	Strongly agree	Neutral	Some of the time	At no time	More than half the time	At no time	Most of the time	Neutral	Very Strongly Agree	Neutral	Mildly Agree	Very Strongly Agree	Very Strongly Agree	Very Strongly Agree	Mildly Agree	Very Strongly Agree	Neutral	Neutral	Mildly Agree	Somewhat disagree	Neither Agree nor Disagree	Complete disagree	Complete disagree	Somewhat agree
	11	Male	6	Strongly agree	Strongly disagree	Strongly agree	Somewhat agree	Strongly agree	Somewhat agree	Strongly agree	Strongly agree	Somewhat agree	Neutral	Strongly agree	Somewhat agree	Somewhat agree	Strongly agree	Neutral	Strongly agree	Somewhat agree	Strongly agree	Somewhat agree	Strongly agree	Somewhat agree	Strongly agree	Strongly agree	Strongly agree	More than half the time	All of the time	Most of the time	Most of the time	Most of the time	Very Strongly Agree	Very Strongly Agree	Very Strongly Agree	Very Strongly Agree	Mildly Agree	Very Strongly Agree	Very Strongly Agree	Strongly Agree	Strongly Agree	Very Strongly Agree	Very Strongly Agree	Mildly Agree	Neither Agree nor Disagree	Somewhat agree	0	Neither Agree nor Disagree	Somewhat agree
	11	Male	6	Neutral	Strongly disagree	Strongly agree	Somewhat agree	Somewhat agree	Somewhat disagree	Neutral	Strongly agree	Strongly disagree	Neutral	Somewhat agree	Neutral	Neutral	Somewhat agree	Somewhat agree	Strongly disagree	Somewhat agree	Strongly agree	Neutral	Somewhat agree	Somewhat agree	Somewhat agree	Strongly agree	Strongly agree	Some of the time	Some of the time	Less than half of the time	At no time	Some of the time	Neutral	Strongly Agree	Strongly Agree	Strongly Agree	Mildly Agree	Strongly Agree	Mildly Agree	Very Strongly Agree	Neutral	Mildly Agree	Very Strongly Agree	Neutral	Neither Agree nor Disagree	Somewhat disagree	Complete disagree	Somewhat agree	Complete disagree
	12	Female	6	Somewhat agree	Strongly disagree	Strongly agree	Strongly agree	Somewhat agree	Neutral	Somewhat agree	Strongly agree	Strongly disagree	Strongly disagree	Neutral	Somewhat agree	Somewhat agree	Somewhat disagree	Strongly agree	Strongly disagree	Strongly agree	Strongly agree	Strongly disagree	Strongly agree	Strongly agree	Somewhat agree	Strongly agree	Somewhat agree	Most of the time	At no time	All of the time	Less than half of the time	All of the time	Very Strongly Agree	Very Strongly Agree	Very Strongly Agree	Strongly Agree	Very Strongly Agree	Very Strongly Disagree	Very Strongly Disagree	Mildly Disagree	Mildly Disagree	Strongly Agree	Strongly Agree	Mildly Agree	Neither Agree nor Disagree	Neither Agree nor Disagree	Somewhat disagree	Somewhat agree	Neither Agree nor Disagree
	11	Female	6	Strongly agree	Neutral	Strongly agree	Strongly agree	Strongly agree	Strongly disagree	Strongly agree	Strongly agree	Strongly agree	Somewhat agree	Somewhat agree	Neutral	Somewhat agree	Neutral	Strongly agree	Strongly agree	Neutral	Somewhat agree	Neutral	Somewhat agree	Somewhat agree	Strongly agree	Strongly agree	Strongly agree	Some of the time	At no time	Some of the time	At no time	More than half the time	Neutral	Neutral	Very Strongly Agree	Very Strongly Agree	Very Strongly Agree	Strongly Agree	Strongly Agree	Neutral	Neutral	Neutral	Very Strongly Agree	Very Strongly Agree	Somewhat disagree	Somewhat disagree	Somewhat disagree	Somewhat agree	Neither Agree nor Disagree
	12	Female	7	Somewhat disagree	Strongly agree	Somewhat agree	Somewhat agree	Neutral	Somewhat disagree	Neutral	Somewhat agree	Somewhat disagree	Strongly disagree	Strongly disagree	Strongly disagree	Somewhat disagree	Strongly agree	Somewhat agree	Neutral	Strongly agree	Somewhat disagree	Somewhat disagree	Strongly agree	Somewhat agree	Strongly agree	Strongly agree	Somewhat disagree	More than half the time	Most of the time	More than half the time	Some of the time	Most of the time	Strongly Agree	Very Strongly Agree	Mildly Agree	Mildly Disagree	Strongly Agree	Mildly Disagree	Mildly Agree	Very Strongly Disagree	Strongly Agree	Strongly Disagree	Strongly Agree	Strongly Agree	Complete disagree	Somewhat disagree	Neither Agree nor Disagree	Somewhat agree	Neither Agree nor Disagree
	12	Female	7	Neutral	Somewhat agree	Strongly agree	Somewhat agree	Somewhat agree	Strongly agree	Strongly agree	Strongly agree	Neutral	Neutral	Somewhat disagree	Somewhat agree	Neutral	Somewhat agree	Neutral	Neutral	Somewhat agree	Neutral	Neutral	Strongly agree	Somewhat agree	Neutral	Strongly agree	Neutral	More than half the time	Less than half of the time	Less than half of the time	Most of the time	Most of the time	Mildly Agree	Mildly Agree	Very Strongly Agree	Strongly Agree	Mildly Agree	Strongly Agree	Strongly Agree	Mildly Agree	Neutral	Mildly Agree	Strongly Agree	Neutral	Neither Agree nor Disagree	Somewhat disagree	Somewhat disagree	Neither Agree nor Disagree	Neither Agree nor Disagree
	13	Female	7	Somewhat agree	Strongly disagree	Strongly agree	Strongly agree	Neutral	Strongly agree	Neutral	Strongly agree	Somewhat disagree	Strongly agree	Neutral	Strongly disagree	Strongly disagree	Strongly agree	Strongly disagree	Somewhat disagree	Strongly disagree	Somewhat agree	Somewhat agree	Strongly agree	Somewhat agree	Somewhat agree	Strongly agree	Somewhat agree	At no time	Less than half of the time	Some of the time	All of the time	Most of the time	Very Strongly Agree	Strongly Agree	Very Strongly Agree	Very Strongly Disagree	Strongly Agree	Very Strongly Agree	Neutral	Strongly Agree	Neutral	Strongly Agree	Very Strongly Agree	Neutral	Neither Agree nor Disagree	Somewhat disagree	Complete disagree	Somewhat agree	Neither Agree nor Disagree
	12	Male	7	Strongly agree	Somewhat agree	Strongly agree	Strongly agree	Somewhat agree	Neutral	Somewhat agree	Strongly agree	Strongly agree	Somewhat agree	Somewhat agree	Strongly agree	Strongly agree	Strongly agree	Strongly agree	Somewhat agree	Somewhat agree	Strongly agree	Neutral	Somewhat agree	Strongly agree	Somewhat agree	Somewhat agree	Strongly agree	Most of the time	All of the time	Some of the time	Less than half of the time	Most of the time	Mildly Agree	Strongly Agree	Very Strongly Agree	Very Strongly Agree	Strongly Agree	Mildly Agree	Neutral	Mildly Agree	Mildly Agree	Neutral	Very Strongly Agree	Strongly Agree	Somewhat agree	Somewhat agree	Complete disagree	Somewhat agree	Somewhat agree
	13	Male	7	Strongly disagree	Strongly disagree	Somewhat agree	Neutral	Somewhat agree	Strongly disagree	Neutral	Neutral	Neutral	Somewhat agree	Somewhat agree	Somewhat agree	Neutral	Neutral	Somewhat disagree	Somewhat agree	Neutral	Somewhat agree	Somewhat agree	Neutral	Strongly disagree	Strongly disagree	Strongly agree	Strongly disagree	Some of the time	At no time	All of the time	At no time	Some of the time	Neutral	Neutral	Very Strongly Agree	Neutral	Strongly Agree	Mildly Agree	Very Strongly Agree	Neutral	Very Strongly Agree	Neutral	Mildly Agree	Strongly Agree	Somewhat disagree	Complete disagree	Somewhat agree	Somewhat disagree	Somewhat agree
	12	Male	7	Somewhat disagree	Strongly disagree	Strongly agree	Strongly disagree	Somewhat disagree	Somewhat agree	Strongly agree	Somewhat disagree	Somewhat agree	Strongly agree	Strongly agree	Neutral	Neutral	Somewhat agree	Strongly agree	Somewhat agree	Neutral	Strongly agree	Strongly agree	Somewhat disagree	Somewhat agree	Strongly disagree	Strongly agree	Strongly agree	Less than half of the time	Some of the time	Most of the time	At no time	More than half the time	Strongly Agree	Strongly Agree	Very Strongly Agree	Mildly Agree	Strongly Agree	Strongly Agree	Mildly Disagree	Mildly Disagree	Mildly Agree	Strongly Agree	Strongly Agree	Strongly Agree	Neither Agree nor Disagree	Complete disagree	0	Somewhat disagree	Somewhat agree
	12	Female	7	Neutral	Somewhat disagree	Strongly agree	Strongly agree	Somewhat agree	Neutral	Strongly agree	Strongly agree	Somewhat disagree	Neutral	Neutral	Somewhat agree	Somewhat agree	Somewhat agree	Neutral	Neutral	Somewhat agree	Somewhat agree	Somewhat agree	Somewhat agree	Strongly agree	Neutral	Somewhat agree	Somewhat agree	Some of the time	More than half the time	Some of the time	Less than half of the time	More than half the time	Mildly Agree	Mildly Agree	Very Strongly Agree	Very Strongly Agree	Mildly Agree	Mildly Agree	Strongly Agree	Neutral	Mildly Agree	Mildly Agree	Very Strongly Agree	Mildly Agree	Neither Agree nor Disagree	Neither Agree nor Disagree	Somewhat disagree	Neither Agree nor Disagree	Neither Agree nor Disagree
	12	Male	7	Somewhat agree	Somewhat disagree	Strongly agree	Somewhat agree	Somewhat agree	Neutral	Neutral	Neutral	Strongly agree	Strongly agree	Strongly disagree	Somewhat agree	Strongly agree	Strongly agree	Strongly agree	Strongly agree	Somewhat agree	Strongly agree	Somewhat agree	Strongly agree	Somewhat agree	Somewhat agree	Strongly agree	Somewhat agree	Most of the time	Less than half of the time	Most of the time	At no time	More than half the time	Strongly Agree	Strongly Agree	Very Strongly Agree	Strongly Agree	Strongly Agree	Mildly Agree	Mildly Disagree	Strongly Agree	Strongly Agree	Strongly Agree	Mildly Agree	Strongly Agree	Somewhat agree	Somewhat agree	Complete disagree	Somewhat agree	Neither Agree nor Disagree
	12	Male	7	Neutral	Somewhat agree	Strongly agree	Strongly agree	Somewhat agree	Neutral	Somewhat agree	Somewhat agree	Somewhat agree	Somewhat agree	Somewhat agree	Somewhat agree	Strongly agree	Somewhat agree	Somewhat agree	Somewhat agree	Somewhat agree	Strongly agree	Neutral	Somewhat agree	Neutral	Somewhat agree	Somewhat agree	Somewhat agree	Less than half of the time	Less than half of the time	More than half the time	Less than half of the time	Most of the time	Mildly Agree	Neutral	Very Strongly Agree	Strongly Agree	Neutral	Mildly Agree	Neutral	Strongly Agree	Mildly Agree	Neutral	Very Strongly Agree	Mildly Agree	Neither Agree nor Disagree	Neither Agree nor Disagree	Complete disagree	Neither Agree nor Disagree	Neither Agree nor Disagree
	12	Female	7	Somewhat agree	Somewhat agree	Strongly agree	Strongly agree	Neutral	Somewhat agree	Strongly agree	Strongly agree	Somewhat agree	Neutral	Somewhat agree	Somewhat agree	Strongly agree	Strongly agree	Strongly agree	Strongly agree	Somewhat agree	Strongly agree	Neutral	Somewhat agree	Strongly agree	Strongly agree	Strongly agree	Somewhat agree	More than half the time	Less than half of the time	More than half the time	Some of the time	More than half the time	Very Strongly Agree	Very Strongly Agree	Very Strongly Agree	Strongly Agree	Strongly Agree	Very Strongly Agree	Very Strongly Agree	Strongly Agree	Very Strongly Agree	Very Strongly Agree	Very Strongly Agree	Very Strongly Agree	Neither Agree nor Disagree	Neither Agree nor Disagree	Complete disagree	Somewhat agree	Somewhat agree
	12	Male	7	Neutral	Somewhat disagree	Strongly agree	Somewhat agree	Neutral	Somewhat disagree	Somewhat agree	Somewhat agree	Somewhat agree	Somewhat disagree	Neutral	Somewhat agree	Neutral	Strongly agree	Somewhat agree	Strongly agree	Somewhat agree	Strongly agree	Strongly agree	Neutral	Neutral	Neutral	Somewhat agree	Strongly disagree	Some of the time	Some of the time	Less than half of the time	At no time	Most of the time	Strongly Disagree	Mildly Disagree	Strongly Agree	Mildly Agree	Neutral	Mildly Agree	Neutral	Mildly Agree	Neutral	Very Strongly Disagree	Strongly Agree	Neutral	Somewhat disagree	Complete disagree	Complete disagree	Neither Agree nor Disagree	Somewhat agree
	12	Male	7	Somewhat disagree	Somewhat agree	Strongly agree	Neutral	Somewhat agree	Somewhat agree	Somewhat agree	Strongly agree	Somewhat agree	Strongly agree	Strongly agree	Strongly agree	Neutral	Strongly agree	Neutral	Somewhat agree	Neutral	Strongly agree	Strongly agree	Somewhat agree	Neutral	Somewhat agree	Somewhat agree	Somewhat disagree	At no time	Most of the time	All of the time	More than half the time	Most of the time	Strongly Agree	Neutral	Very Strongly Agree	Mildly Agree	Very Strongly Agree	Mildly Agree	Mildly Disagree	Mildly Disagree	Neutral	Strongly Agree	Strongly Agree	Mildly Agree	Neither Agree nor Disagree	Somewhat agree	Neither Agree nor Disagree	Neither Agree nor Disagree	Somewhat agree
	13	Male	8	Neutral	Somewhat agree	Strongly agree	Strongly agree	Strongly agree	Somewhat agree	Somewhat agree	Neutral	Strongly agree	Strongly agree	Neutral	Strongly agree	Somewhat agree	Strongly agree	Neutral	Strongly agree	Somewhat agree	Strongly agree	Neutral	Strongly agree	Somewhat agree	Neutral	Strongly agree	Neutral	All of the time	Less than half of the time	All of the time	Most of the time	Most of the time	Very Strongly Agree	Mildly Agree	Strongly Agree	Very Strongly Agree	Strongly Agree	Very Strongly Agree	Very Strongly Agree	Strongly Agree	Very Strongly Agree	Strongly Agree	Strongly Agree	Very Strongly Agree	Neither Agree nor Disagree	Neither Agree nor Disagree	0	Neither Agree nor Disagree	Somewhat agree
	14	Female	8	Somewhat agree	Neutral	Strongly agree	Neutral	Neutral	Neutral	Somewhat disagree	Neutral	Somewhat disagree	Strongly agree	Somewhat agree	Strongly agree	Somewhat agree	Neutral	Somewhat agree	Strongly agree	Somewhat agree	Strongly agree	Somewhat agree	Somewhat agree	Strongly agree	Neutral	Strongly agree	Strongly agree	Most of the time	More than half the time	Less than half of the time	All of the time	Most of the time	Strongly Agree	Strongly Disagree	Mildly Agree	Very Strongly Agree	Strongly Agree	Mildly Disagree	Mildly Agree	Strongly Agree	Neutral	Mildly Agree	Neutral	Mildly Agree	Neither Agree nor Disagree	Somewhat agree	Somewhat disagree	Neither Agree nor Disagree	Neither Agree nor Disagree
	14	Male	8	Strongly agree	Somewhat agree	Somewhat agree	Neutral	Strongly agree	Neutral	Somewhat agree	Neutral	Strongly agree	Neutral	Neutral	Neutral	Somewhat agree	Neutral	Neutral	Neutral	Somewhat agree	Strongly agree	Somewhat agree	Somewhat agree	Strongly agree	Neutral	Somewhat agree	Strongly agree	Some of the time	More than half the time	At no time	Less than half of the time	All of the time	Mildly Agree	Mildly Agree	Strongly Agree	Very Strongly Agree	Very Strongly Agree	Very Strongly Agree	Very Strongly Agree	Mildly Agree	Very Strongly Agree	Very Strongly Agree	Strongly Agree	Mildly Agree	Neither Agree nor Disagree	Somewhat disagree	Complete disagree	Complete disagree	Somewhat agree
	12	Male	8	Somewhat agree	Somewhat agree	Strongly agree	Strongly agree	Somewhat agree	Somewhat agree	Somewhat agree	Somewhat agree	Somewhat agree	Strongly agree	Strongly agree	Strongly agree	Somewhat agree	Strongly agree	Strongly agree	Somewhat agree	Strongly agree	Neutral	Strongly agree	Somewhat agree	Strongly agree	Somewhat agree	Strongly agree	Somewhat agree	Most of the time	Most of the time	All of the time	All of the time	All of the time	Very Strongly Agree	Mildly Agree	Very Strongly Agree	Very Strongly Agree	Very Strongly Agree	Very Strongly Agree	Very Strongly Agree	Strongly Agree	Very Strongly Agree	Neutral	Very Strongly Agree	Very Strongly Agree	Neither Agree nor Disagree	Somewhat agree	0	Neither Agree nor Disagree	Somewhat agree
	13	Male	8	Somewhat agree	Strongly agree	Strongly agree	Somewhat agree	Strongly agree	Strongly agree	Strongly agree	Somewhat agree	Strongly agree	Somewhat agree	Strongly agree	Strongly agree	Somewhat agree	Strongly agree	Somewhat agree	Somewhat agree	Somewhat disagree	Strongly agree	Somewhat agree	Strongly agree	Strongly agree	Strongly agree	Strongly agree	Strongly agree	Most of the time	All of the time	All of the time	All of the time	More than half the time	Strongly Agree	Very Strongly Agree	Strongly Agree	Strongly Agree	Very Strongly Agree	Very Strongly Agree	Very Strongly Agree	Mildly Agree	Very Strongly Agree	Very Strongly Agree	Very Strongly Disagree	Very Strongly Agree	Somewhat agree	Somewhat agree	Somewhat agree	Neither Agree nor Disagree	Somewhat agree
	13	Female	8	Strongly disagree	Neutral	Somewhat disagree	Neutral	Somewhat disagree	Somewhat agree	Strongly agree	Somewhat agree	Strongly agree	Strongly agree	Strongly disagree	Neutral	Somewhat disagree	Strongly agree	Somewhat agree	Somewhat agree	Strongly agree	Somewhat disagree	Somewhat agree	Somewhat agree	Strongly agree	Somewhat disagree	Neutral	Somewhat disagree	All of the time	At no time	Some of the time	Some of the time	Less than half of the time	Very Strongly Agree	Very Strongly Agree	Strongly Agree	Very Strongly Disagree	Very Strongly Agree	Strongly Agree	Very Strongly Agree	Very Strongly Agree	Strongly Disagree	Very Strongly Agree	Very Strongly Disagree	Very Strongly Agree	Somewhat agree	Complete disagree	0	Somewhat agree	Neither Agree nor Disagree
	13	Male	8	Somewhat agree	Strongly agree	Strongly agree	Strongly agree	Somewhat agree	Strongly agree	Strongly agree	Somewhat agree	Strongly agree	Strongly agree	Somewhat agree	Neutral	Strongly agree	Strongly agree	Strongly agree	Somewhat agree	Strongly disagree	Strongly agree	Strongly agree	Strongly agree	Strongly agree	Neutral	Strongly agree	Strongly agree	All of the time	All of the time	Some of the time	Some of the time	All of the time	Very Strongly Agree	Very Strongly Agree	Very Strongly Agree	Strongly Agree	Very Strongly Agree	Very Strongly Agree	Very Strongly Agree	Strongly Agree	Very Strongly Agree	Very Strongly Agree	Very Strongly Agree	Very Strongly Agree	Somewhat agree	Somewhat agree	Somewhat disagree	Somewhat agree	Somewhat agree
	13	Male	8	Somewhat agree	Somewhat agree	Strongly agree	Somewhat agree	Strongly agree	Somewhat agree	Strongly agree	Somewhat agree	Strongly agree	Somewhat agree	Strongly agree	Strongly agree	Strongly agree	Strongly agree	Somewhat agree	Somewhat agree	Strongly agree	Strongly agree	Somewhat agree	Strongly agree	Strongly agree	Neutral	Strongly agree	Strongly agree	All of the time	Most of the time	Most of the time	All of the time	All of the time	Very Strongly Agree	Mildly Agree	Very Strongly Agree	Very Strongly Agree	Strongly Agree	Very Strongly Agree	Very Strongly Agree	Strongly Agree	Very Strongly Agree	Mildly Agree	Very Strongly Agree	Very Strongly Agree	Somewhat agree	Neither Agree nor Disagree	Somewhat disagree	Somewhat agree	Somewhat agree
	12	Male	8	Somewhat agree	Strongly agree	Strongly agree	Somewhat agree	Strongly agree	Strongly agree	Strongly agree	Strongly agree	Strongly agree	Strongly agree	Neutral	Somewhat disagree	Strongly agree	Strongly agree	Somewhat agree	Strongly agree	Strongly agree	Strongly agree	Strongly agree	Strongly agree	Strongly agree	Strongly agree	Strongly agree	Strongly agree	Most of the time	Less than half of the time	Most of the time	Less than half of the time	Most of the time	Very Strongly Agree	Very Strongly Agree	Strongly Agree	Very Strongly Agree	Very Strongly Agree	Very Strongly Agree	Very Strongly Agree	Mildly Disagree	Very Strongly Agree	Very Strongly Agree	Strongly Agree	Very Strongly Agree	Neither Agree nor Disagree	Somewhat agree	Neither Agree nor Disagree	Neither Agree nor Disagree	Somewhat agree
	14	Male	8	Neutral	Strongly agree	Strongly agree	Strongly agree	Somewhat agree	Somewhat agree	Strongly agree	Somewhat agree	Strongly agree	Strongly agree	Strongly agree	Strongly agree	Strongly agree	Somewhat agree	Strongly agree	Strongly agree	Strongly agree	Strongly agree	Strongly agree	Strongly agree	Somewhat agree	Strongly agree	Strongly agree	Strongly agree	All of the time	Most of the time	All of the time	More than half the time	All of the time	Very Strongly Agree	Strongly Agree	Very Strongly Agree	Very Strongly Agree	Very Strongly Agree	Very Strongly Agree	Very Strongly Agree	Mildly Agree	Very Strongly Agree	Very Strongly Agree	Very Strongly Agree	Very Strongly Agree	Somewhat agree	Somewhat agree	0	Somewhat agree	Somewhat agree
	13	Male	8	Neutral	Strongly agree	Strongly agree	Somewhat agree	Somewhat agree	Somewhat agree	Strongly agree	Somewhat agree	Strongly agree	Strongly agree	Somewhat agree	Strongly agree	Strongly agree	Somewhat agree	Somewhat agree	Somewhat agree	Strongly agree	Strongly agree	Strongly agree	Strongly agree	Strongly agree	Strongly agree	Strongly agree	Strongly agree	All of the time	Most of the time	All of the time	Most of the time	All of the time	Very Strongly Agree	Very Strongly Agree	Very Strongly Agree	Very Strongly Agree	Very Strongly Agree	Very Strongly Agree		Strongly Agree	Very Strongly Agree	Very Strongly Agree	Very Strongly Agree	Very Strongly Agree	Somewhat agree	Somewhat agree	0	Somewhat agree	Somewhat agree
	12	Male	8	Strongly agree	Somewhat agree	Strongly agree	Somewhat agree	Strongly agree	Somewhat agree	Somewhat agree	Neutral	Strongly agree	Strongly agree	Strongly agree	Somewhat agree	Strongly agree	Strongly agree	Somewhat agree	Somewhat agree	Strongly agree	Strongly agree	Somewhat agree	Strongly agree	Strongly agree	Strongly agree	Strongly agree	Neutral	Most of the time	More than half the time	Most of the time	All of the time	All of the time	Very Strongly Agree	Very Strongly Agree	Very Strongly Agree	Strongly Agree	Very Strongly Agree	Very Strongly Agree	Very Strongly Agree	Strongly Agree	Very Strongly Agree	Very Strongly Agree	Very Strongly Agree	Strongly Agree	Neither Agree nor Disagree	Neither Agree nor Disagree	Somewhat disagree	Neither Agree nor Disagree	Somewhat agree
	13	Female	8	Somewhat agree	Strongly agree	Somewhat agree	Neutral	Somewhat agree	Somewhat disagree	Somewhat disagree	Somewhat disagree	Strongly agree	Somewhat agree	Somewhat disagree	Strongly agree	Somewhat agree	Somewhat agree	Somewhat disagree	Somewhat disagree	Strongly agree	Somewhat agree	Strongly agree	Strongly agree	Strongly agree	Somewhat agree	Strongly agree	Somewhat agree	More than half the time	Less than half of the time	Less than half of the time	At no time	Some of the time	Neutral	Mildly Disagree	Mildly Agree	Mildly Agree	Mildly Agree	Strongly Agree	Mildly Agree	Strongly Disagree	Strongly Agree	Neutral	Strongly Disagree	Mildly Agree	Complete disagree	Complete disagree	0	Complete disagree	Neither Agree nor Disagree
	14	Male	9	Neutral	Somewhat disagree	Somewhat agree	Neutral	Neutral	Somewhat disagree	Somewhat agree	Neutral	Strongly agree	Somewhat agree	Strongly agree	Somewhat agree	Strongly agree	Somewhat agree	Somewhat agree	Neutral	Neutral	Strongly agree	Somewhat agree	Strongly agree	Neutral	Strongly agree	Strongly agree	Somewhat agree	More than half the time	Most of the time	Most of the time	All of the time	Most of the time	Strongly Agree	Strongly Agree	Strongly Agree	Strongly Agree	Strongly Agree	Very Strongly Agree	Strongly Agree	Very Strongly Agree	Mildly Agree	Strongly Agree	Strongly Agree	Very Strongly Agree	Neither Agree nor Disagree	Somewhat agree	Somewhat disagree	Somewhat agree	Somewhat agree
	14	Female	9	Neutral	Somewhat disagree	Strongly agree	Neutral	Neutral	Somewhat disagree	Somewhat disagree	Neutral	Strongly agree	Strongly agree	Neutral	Strongly agree	Somewhat agree	Strongly agree	Strongly agree	Somewhat agree	Neutral	Neutral	Strongly agree	Strongly agree	Neutral	Somewhat disagree	Strongly agree	Strongly disagree	Most of the time	Less than half of the time	All of the time	All of the time	Less than half of the time	Very Strongly Agree	Strongly Agree	Neutral	Very Strongly Agree	Very Strongly Agree	Neutral	Very Strongly Agree	Neutral	Mildly Agree	Strongly Agree	Neutral	Strongly Agree	Neither Agree nor Disagree	Neither Agree nor Disagree	0	Neither Agree nor Disagree	Somewhat agree
	14	Female	9	Somewhat agree	Neutral	Strongly agree	Somewhat agree	Somewhat agree	Strongly agree	Strongly agree	Strongly agree	Somewhat disagree	Neutral	Somewhat agree	Somewhat disagree	Somewhat agree	Strongly agree	Somewhat disagree	Neutral	Strongly agree	Somewhat agree	Neutral	Somewhat agree	Strongly agree	Somewhat agree	Somewhat agree	Somewhat disagree	More than half the time	More than half the time	More than half the time	Most of the time	Less than half of the time	Mildly Agree	Mildly Agree	Very Strongly Agree	Very Strongly Agree	Mildly Agree	Neutral	Mildly Agree	Mildly Agree	Mildly Agree	Mildly Agree	Strongly Agree	Mildly Disagree	Neither Agree nor Disagree	Somewhat disagree	Neither Agree nor Disagree	Neither Agree nor Disagree	Neither Agree nor Disagree
	14	Female	9	Neutral	Somewhat disagree	Somewhat agree	Neutral	Somewhat agree	Somewhat disagree	Strongly agree	Neutral	Strongly agree	Strongly agree	Somewhat agree	Strongly agree	Somewhat agree	Strongly agree	Somewhat agree	Strongly agree	Strongly agree	Strongly agree	Strongly agree	Neutral	Strongly agree	Strongly agree	Strongly agree	Strongly disagree	More than half the time	All of the time	All of the time	All of the time	All of the time	Very Strongly Agree	Very Strongly Agree	Very Strongly Agree	Strongly Agree	Very Strongly Agree	Neutral	Very Strongly Agree	Very Strongly Agree	Mildly Disagree	Very Strongly Agree	Strongly Agree	Mildly Agree	Somewhat disagree	Neither Agree nor Disagree	Neither Agree nor Disagree	Neither Agree nor Disagree	Somewhat agree
	14	Female	9	Neutral	Somewhat disagree	Strongly agree	Neutral	Neutral	Somewhat disagree	Strongly agree	Somewhat agree	Strongly agree	Somewhat agree	Somewhat agree	Somewhat disagree	Somewhat agree	Strongly agree	Neutral	Neutral	Somewhat agree	Somewhat agree	Neutral	Somewhat disagree	Neutral	Somewhat agree	Neutral	Somewhat disagree	More than half the time	Some of the time	More than half the time	Most of the time	Some of the time	Strongly Agree	Mildly Disagree	Very Strongly Agree	Strongly Agree	Mildly Agree	Very Strongly Agree	Neutral	Mildly Agree	Neutral	Neutral	Strongly Agree	Mildly Agree	Neither Agree nor Disagree	Somewhat disagree	Neither Agree nor Disagree	Complete disagree	Somewhat disagree
	14	Female	9	Somewhat disagree	Neutral	Strongly agree	Somewhat agree	Neutral	Somewhat disagree	Somewhat disagree	Neutral	Strongly agree	Strongly agree	Strongly agree	Somewhat agree	Strongly agree	Somewhat agree	Strongly agree	Somewhat agree	Neutral	Somewhat agree	Strongly agree	Somewhat agree	Neutral	Strongly agree	Somewhat disagree	Strongly disagree	More than half the time	Less than half of the time	All of the time	All of the time	More than half the time	Strongly Agree	Very Strongly Agree	Very Strongly Agree	Strongly Agree	Strongly Agree	Neutral	Mildly Agree	Very Strongly Agree	Neutral	Strongly Agree	Very Strongly Agree	Strongly Agree	Neither Agree nor Disagree	Somewhat agree	0	Neither Agree nor Disagree	Somewhat agree
	14	Male	10	Somewhat agree	Strongly disagree	Strongly agree	Neutral	Somewhat agree	Neutral	Somewhat agree	Neutral	Strongly agree	Strongly agree	Somewhat agree	Neutral	Neutral	Strongly agree	Somewhat agree	Somewhat agree	Neutral	Strongly agree	Somewhat agree	Strongly agree	Neutral	Strongly agree	Strongly agree	Somewhat agree	Most of the time	More than half the time	Most of the time	All of the time	All of the time	Strongly Agree	Strongly Agree	Very Strongly Agree	Strongly Agree	Mildly Agree	Very Strongly Agree	Very Strongly Agree	Strongly Agree	Strongly Agree	Very Strongly Agree	Strongly Agree	Strongly Agree	Somewhat agree	Neither Agree nor Disagree	Complete disagree	Neither Agree nor Disagree	Somewhat agree
	14	Male	10	Somewhat agree	Somewhat disagree	Strongly agree	Neutral	Neutral	Somewhat agree	Neutral	Neutral	Somewhat agree	Somewhat agree	Somewhat disagree	Strongly agree	Somewhat agree	Strongly agree	Neutral	Somewhat agree	Somewhat agree	Strongly agree	Strongly agree	Strongly agree	Somewhat agree	Strongly agree	Strongly agree	Neutral	More than half the time	Less than half of the time	More than half the time	Most of the time	Less than half of the time	Mildly Disagree	Neutral	Strongly Agree	Neutral	Strongly Disagree	Mildly Agree	Strongly Agree	Very Strongly Agree	Strongly Agree	Neutral	Mildly Agree	Strongly Agree	Neither Agree nor Disagree	Neither Agree nor Disagree	Somewhat disagree	Neither Agree nor Disagree	Somewhat agree
	14	Female	10	Somewhat agree	Somewhat disagree	Strongly agree	Neutral	Somewhat agree	Somewhat agree	Neutral	Somewhat disagree	Somewhat agree	Somewhat disagree	Somewhat agree	Strongly agree	Somewhat agree	Somewhat agree	Strongly agree	Somewhat agree	Neutral	Somewhat agree	Neutral	Somewhat agree	Somewhat agree	Strongly agree	Neutral	Somewhat agree	Less than half of the time	Less than half of the time	More than half the time	Less than half of the time	Some of the time	Mildly Agree	Strongly Agree	Very Strongly Agree	Very Strongly Agree	Strongly Agree	Very Strongly Agree	Mildly Agree	Very Strongly Agree	Mildly Agree	Strongly Agree	Very Strongly Agree	Mildly Agree	Somewhat disagree	Neither Agree nor Disagree	Complete disagree	Somewhat agree	Neither Agree nor Disagree
[truncated: 66 more columns]
